# Supplementary material for: Diversification dynamics, species sorting, and changes in the functional diversity of marine benthic gastropods during the Pliocene-Quaternary at temperate western South America
Source: PLoS One. 2017 Oct 26;12(10):e0187140. doi: 10.1371/journal.pone.0187140 (PMC5658142; doi:10.1371/journal.pone.0187140)
Supplement: S1 Table — (XLS) [file pone.0187140.s001.xls]

## Sheet: paleo_data_occurrences_dec2016.
Site.code	Species	Age	Lat	Lon
Site_128	Ataxocerithium pullum	Quaternary	-54.8833	-67.5
Site_128	Crepipatella dilatata	Quaternary	-54.8833	-67.5
Site_128	Eatoniella kerguelensis	Quaternary	-54.8833	-67.5
Site_128	Eumetula michaelseni	Quaternary	-54.8833	-67.5
Site_128	Margarella violacea	Quaternary	-54.8833	-67.5
Site_128	Meteuthria martensi	Quaternary	-54.8833	-67.5
Site_128	Nacella deurata	Quaternary	-54.8833	-67.5
Site_128	Nacella magellanica	Quaternary	-54.8833	-67.5
Site_128	Natica limbata	Quaternary	-54.8833	-67.5
Site_128	Pareuthria plumbea	Quaternary	-54.8833	-67.5
Site_128	Trochita pileolus	Quaternary	-54.8833	-67.5
Site_128	Trophon geversianum	Quaternary	-54.8833	-67.5
Site_128	Xymenopsis muriciformis	Quaternary	-54.8833	-67.5
Site_127	Calliostoma nudum	Quaternary	-54.85	-68.5833
Site_127	Eumetula pulla	Quaternary	-54.85	-68.5833
Site_127	Fuegotrophon pallidus	Quaternary	-54.85	-68.5833
Site_127	Laevilittorina caliginosa	Quaternary	-54.85	-68.5833
Site_127	Margarella violacea	Quaternary	-54.85	-68.5833
Site_127	Meteuthria martensi	Quaternary	-54.85	-68.5833
Site_127	Omalogyra antarctica	Quaternary	-54.85	-68.5833
Site_127	Savatieira frigida	Quaternary	-54.85	-68.5833
Site_127	Scissurella timora	Quaternary	-54.85	-68.5833
Site_127	Trochita pileolus	Quaternary	-54.85	-68.5833
Site_127	Xymenopsis buccinea	Quaternary	-54.85	-68.5833
Site_126	Laevilittorina caliginosa	Quaternary	-54.8333	-68.3167
Site_126	Margarella violacea	Quaternary	-54.8333	-68.3167
Site_126	Trochita pileus	Quaternary	-54.8333	-68.3167
Site_125	Eumetula michaelseni	Quaternary	-54.8167	-68.5667
Site_125	Eumetula pulla	Quaternary	-54.8167	-68.5667
Site_125	Margarella violacea	Quaternary	-54.8167	-68.5667
Site_125	Mathilda malvinarum	Quaternary	-54.8167	-68.5667
Site_125	Meteuthria martensi	Quaternary	-54.8167	-68.5667
Site_125	Savatieira frigida	Quaternary	-54.8167	-68.5667
Site_125	Trochita pileolus	Quaternary	-54.8167	-68.5667
Site_125	Xymenopsis muriciformis	Quaternary	-54.8167	-68.5667
Site_124	Colpospirella algida	Quaternary	-54.2	-68.5833
Site_124	Eumetula pulla	Quaternary	-54.2	-68.5833
Site_124	Fuegotrophon pallidus	Quaternary	-54.2	-68.5833
Site_124	Laevilittorina caliginosa	Quaternary	-54.2	-68.5833
Site_124	Margarella violacea	Quaternary	-54.2	-68.5833
Site_124	Meteuthria martensi	Quaternary	-54.2	-68.5833
Site_124	Savatieira frigida	Quaternary	-54.2	-68.5833
Site_124	Trochita pileus	Quaternary	-54.2	-68.5833
Site_124	Trophon geversianum	Quaternary	-54.2	-68.5833
Site_124	Xymenopsis muriciformis	Quaternary	-54.2	-68.5833
site_132	Adelomelon reconditus	Pliocene	-44.796	-75.088
site_132	Chorus doliaris	Pliocene	-44.796	-75.088
site_132	Clio promaucana	Pliocene	-44.796	-75.088
site_132	Echinophoria monilifera	Pliocene	-44.796	-75.088
site_132	Epitonium magellanicus	Pliocene	-44.796	-75.088
site_132	Euspira guamblinensis	Pliocene	-44.796	-75.088
site_132	Hindsiclava ignorata	Pliocene	-44.796	-75.088
site_132	Incatella chilensis	Pliocene	-44.796	-75.088
site_132	Penion crassus	Pliocene	-44.796	-75.088
site_132	Penion diversum	Pliocene	-44.796	-75.088
site_132	Phos chilensis	Pliocene	-44.796	-75.088
site_132	Ptychosyrinx subaequalis	Pliocene	-44.796	-75.088
site_132	Sassia leucostomoides	Pliocene	-44.796	-75.088
site_132	Trophon covacevichi	Pliocene	-44.796	-75.088
site_132	Trophon huilliche	Pliocene	-44.796	-75.088
site_132	Trophon parcus	Pliocene	-44.796	-75.088
site_132	Trophon vetulus	Pliocene	-44.796	-75.088
site_133	Agladrillia fuegoensis	Pliocene	-43.617	-74.75
site_133	Argobuccinum ranelliforme	Pliocene	-43.617	-74.75
site_133	Chorus doliaris	Pliocene	-43.617	-74.75
site_133	Chorus grandis	Pliocene	-43.617	-74.75
site_133	Cryptogemma senex	Pliocene	-43.617	-74.75
site_133	Epitonium magellanicus	Pliocene	-43.617	-74.75
site_133	Euspira guamblinensis	Pliocene	-43.617	-74.75
site_133	Euspira patagonica	Pliocene	-43.617	-74.75
site_133	Hindsiclava ignorata	Pliocene	-43.617	-74.75
site_133	Nassarius gayi	Pliocene	-43.617	-74.75
site_133	Nassarius taeniolatus	Pliocene	-43.617	-74.75
site_133	Ptychosyrinx subaequalis	Pliocene	-43.617	-74.75
site_133	Sassia kampyla	Pliocene	-43.617	-74.75
site_133	Trophon huilliche	Pliocene	-43.617	-74.75
site_133	Xymenopsis hero	Pliocene	-43.617	-74.75
site_135	Crassilabrum crassilabrum	Pliocene	-37.512	-73.596
site_135	Nacella intiforma	Pliocene	-37.512	-73.596
site_135	Stramonita zinsmeisteri	Pliocene	-37.512	-73.596
Site_114	Acanthina unicornis	Quaternary	-37.2422	-73.4339
Site_114	Adelomelon ancilla	Quaternary	-37.2422	-73.4339
Site_114	Austrofusus steinmanni	Quaternary	-37.2422	-73.4339
Site_114	Bela paesleri	Quaternary	-37.2422	-73.4339
Site_114	Chorus giganteus	Quaternary	-37.2422	-73.4339
Site_114	Drillia janseni	Quaternary	-37.2422	-73.4339
Site_114	Epitonium magellanicus	Quaternary	-37.2422	-73.4339
Site_114	Euspira guamblinensis	Quaternary	-37.2422	-73.4339
Site_114	Fusitriton magellanicus	Quaternary	-37.2422	-73.4339
Site_114	Hindsiclava ignorata	Quaternary	-37.2422	-73.4339
Site_114	Nassarius taeniolatus	Quaternary	-37.2422	-73.4339
Site_114	Sassia kampyla	Quaternary	-37.2422	-73.4339
Site_114	Trophon geversianum	Quaternary	-37.2422	-73.4339
Site_114	Trophon huilliche	Quaternary	-37.2422	-73.4339
Site_114	Trophon parcus	Quaternary	-37.2422	-73.4339
Site_114	Xymenopsis dispar	Quaternary	-37.2422	-73.4339
Site_114	Xymenopsis hero	Quaternary	-37.2422	-73.4339
Site_113	Acanthina unicornis	Pliocene	-34.241	-71.791
Site_113	Chlorostoma atrum	Pliocene	-34.241	-71.791
Site_113	Chorus doliaris	Pliocene	-34.241	-71.791
Site_113	Chorus grandis	Pliocene	-34.241	-71.791
Site_113	Crepipatella dilatata	Pliocene	-34.241	-71.791
Site_113	Incatella cingulatiformis	Pliocene	-34.241	-71.791
Site_113	Macron escalonia	Pliocene	-34.241	-71.791
Site_113	Nassarius gayi	Pliocene	-34.241	-71.791
Site_113	Neverita obtectiformis	Pliocene	-34.241	-71.791
Site_113	Oliva peruviana	Pliocene	-34.241	-71.791
Site_113	Priene scabrum	Pliocene	-34.241	-71.791
Site_113	Prisogaster niger	Pliocene	-34.241	-71.791
Site_113	Stramonita zinsmeisteri	Pliocene	-34.241	-71.791
Site_113	Trochita colchaguensis	Pliocene	-34.241	-71.791
Site_136	Acanthina monodon	Pliocene	-32.7	-71.35
Site_136	Chorus blainvillei	Pliocene	-32.7	-71.35
Site_136	Chorus doliaris	Pliocene	-32.7	-71.35
Site_136	Concholepas nodosa	Pliocene	-32.7	-71.35
Site_136	Herminespina mirabilis	Pliocene	-32.7	-71.35
Site_136	Incatella chilensis	Pliocene	-32.7	-71.35
Site_136	Oliva peruviana	Pliocene	-32.7	-71.35
Site_136	Xanthochorus cassidiformis	Pliocene	-32.7	-71.35
Site_112	Prisogaster niger	Quaternary	-32.5845	-71.4501
Site_112	Scurria scurra	Quaternary	-32.5845	-71.4501
Site_111	Acanthina monodon	Quaternary	-30.3011	-71.5999
Site_111	Chlorostoma euryomphalum	Quaternary	-30.3011	-71.5999
Site_111	Chlorostoma luctuosum	Quaternary	-30.3011	-71.5999
Site_111	Concholepas concholepas	Quaternary	-30.3011	-71.5999
Site_111	Crepipatella dilatata	Quaternary	-30.3011	-71.5999
Site_111	Crucibulum quiriquinae	Quaternary	-30.3011	-71.5999
Site_111	Incatella cingulata	Quaternary	-30.3011	-71.5999
Site_111	Oliva peruviana	Quaternary	-30.3011	-71.5999
Site_111	Trochita trochiformis	Quaternary	-30.3011	-71.5999
Site_108	Chlorostoma euryomphalum	Quaternary	-30.3	-71.5667
Site_108	Chlorostoma luctuosum	Quaternary	-30.3	-71.5667
Site_108	Crepipatella dilatata	Quaternary	-30.3	-71.5667
Site_108	Crucibulum quiriquinae	Quaternary	-30.3	-71.5667
Site_108	Incatella cingulata	Quaternary	-30.3	-71.5667
Site_108	Nassarius gayi	Quaternary	-30.3	-71.5667
Site_108	Oliva peruviana	Quaternary	-30.3	-71.5667
Site_108	Priene scabrum	Quaternary	-30.3	-71.5667
Site_108	Tegula tridentata	Quaternary	-30.3	-71.5667
Site_108	Trochita trochiformis	Quaternary	-30.3	-71.5667
Site_108	Xanthochorus cassidiformis	Quaternary	-30.3	-71.5667
Site_109	Chlorostoma euryomphalum	Quaternary	-30.3	-71.5667
Site_109	Chlorostoma luctuosum	Quaternary	-30.3	-71.5667
Site_109	Concholepas concholepas	Quaternary	-30.3	-71.5667
Site_109	Crepipatella dilatata	Quaternary	-30.3	-71.5667
Site_109	Crucibulum quiriquinae	Quaternary	-30.3	-71.5667
Site_109	Nassarius gayi	Quaternary	-30.3	-71.5667
Site_109	Oliva peruviana	Quaternary	-30.3	-71.5667
Site_109	Priene scabrum	Quaternary	-30.3	-71.5667
Site_109	Trochita trochiformis	Quaternary	-30.3	-71.5667
Site_109	Xanthochorus cassidiformis	Quaternary	-30.3	-71.5667
Site_110	Chlorostoma luctuosum	Quaternary	-30.3	-71.5833
Site_110	Crepipatella dilatata	Quaternary	-30.3	-71.5833
Site_110	Crucibulum quiriquinae	Quaternary	-30.3	-71.5833
Site_110	Nassarius gayi	Quaternary	-30.3	-71.5833
Site_110	Priene scabrum	Quaternary	-30.3	-71.5833
Site_110	Xanthochorus cassidiformis	Quaternary	-30.3	-71.5833
Site_107	Crepipatella dilatata	Quaternary	-30.297	-71.5387
Site_107	Crucibulum quiriquinae	Quaternary	-30.297	-71.5387
Site_107	Tegula tridentata	Quaternary	-30.297	-71.5387
Site_106	Chlorostoma luctuosum	Quaternary	-30.2833	-71.5167
Site_106	Crepidula coquimbensis	Quaternary	-30.2833	-71.5167
Site_106	Crepipatella dilatata	Quaternary	-30.2833	-71.5167
Site_106	Crucibulum quiriquinae	Quaternary	-30.2833	-71.5167
Site_106	Nassarius gayi	Quaternary	-30.2833	-71.5167
Site_106	Oliva peruviana	Quaternary	-30.2833	-71.5167
Site_106	Polinices uber	Quaternary	-30.2833	-71.5167
Site_106	Priene scabrum	Quaternary	-30.2833	-71.5167
Site_106	Trochita trochiformis	Quaternary	-30.2833	-71.5167
Site_106	Xanthochorus cassidiformis	Quaternary	-30.2833	-71.5167
Site_105	Chlorostoma luctuosum	Quaternary	-30.2758	-71.4816
Site_105	Concholepas concholepas	Quaternary	-30.2758	-71.4816
Site_105	Crepipatella dilatata	Quaternary	-30.2758	-71.4816
Site_105	Crucibulum quiriquinae	Quaternary	-30.2758	-71.4816
Site_105	Diloma nigerrima	Quaternary	-30.2758	-71.4816
Site_105	Fissurella latimarginata	Quaternary	-30.2758	-71.4816
Site_105	Incatella cingulata	Quaternary	-30.2758	-71.4816
Site_105	Oliva peruviana	Quaternary	-30.2758	-71.4816
Site_105	Polinices uber	Quaternary	-30.2758	-71.4816
Site_105	Priene scabrum	Quaternary	-30.2758	-71.4816
Site_105	Trochita trochiformis	Quaternary	-30.2758	-71.4816
Site_105	Xanthochorus cassidiformis	Quaternary	-30.2758	-71.4816
Site_104	Acanthina monodon	Quaternary	-30.15	-71.3
Site_104	Austrofusus fontainei	Quaternary	-30.15	-71.3
Site_104	Chlorostoma euryomphalum	Quaternary	-30.15	-71.3
Site_104	Crucibulum quiriquinae	Quaternary	-30.15	-71.3
Site_104	Diloma nigerrima	Quaternary	-30.15	-71.3
Site_104	Lottia orbignyi	Quaternary	-30.15	-71.3
Site_104	Priene scabrum	Quaternary	-30.15	-71.3
Site_104	Siphonaria lessoni	Quaternary	-30.15	-71.3
Site_131	Austrofusus fontainei	Quaternary	-30.01	-71.15
Site_131	Chlorostoma atrum	Quaternary	-30.01	-71.15
Site_131	Chlorostoma luctuosum	Quaternary	-30.01	-71.15
Site_131	Concholepas concholepas	Quaternary	-30.01	-71.15
Site_131	Crassilabrum crassilabrum	Quaternary	-30.01	-71.15
Site_131	Crepipatella dilatata	Quaternary	-30.01	-71.15
Site_131	Crucibulum quiriquinae	Quaternary	-30.01	-71.15
Site_131	Diodora saturnalis	Quaternary	-30.01	-71.15
Site_131	Fissurella costata	Quaternary	-30.01	-71.15
Site_131	Fissurella latimarginata	Quaternary	-30.01	-71.15
Site_131	Fissurella limbata	Quaternary	-30.01	-71.15
Site_131	Incatella cingulata	Quaternary	-30.01	-71.15
Site_131	Lottia orbignyi	Quaternary	-30.01	-71.15
Site_131	Mitrella unifasciata	Quaternary	-30.01	-71.15
Site_131	Nassarius gayi	Quaternary	-30.01	-71.15
Site_131	Oliva peruviana	Quaternary	-30.01	-71.15
Site_131	Polinices uber	Quaternary	-30.01	-71.15
Site_131	Priene scabrum	Quaternary	-30.01	-71.15
Site_131	Prisogaster niger	Quaternary	-30.01	-71.15
Site_131	Rissoina inca	Quaternary	-30.01	-71.15
Site_131	Scurria araucana	Quaternary	-30.01	-71.15
Site_131	Scurria bohmita	Quaternary	-30.01	-71.15
Site_131	Scurria plana	Quaternary	-30.01	-71.15
Site_131	Scurria scurra	Quaternary	-30.01	-71.15
Site_131	Scurria zebrina	Quaternary	-30.01	-71.15
Site_131	Siphonaria lessoni	Quaternary	-30.01	-71.15
Site_131	Tegula tridentata	Quaternary	-30.01	-71.15
Site_131	Trochita trochiformis	Quaternary	-30.01	-71.15
Site_131	Xanthochorus cassidiformis	Quaternary	-30.01	-71.15
Site_102	Acanthina monodon	Quaternary	-30	-71.3
Site_102	Chlorostoma atrum	Quaternary	-30	-71.3
Site_102	Crassilabrum crassilabrum	Quaternary	-30	-71.3
Site_102	Fissurella costata	Quaternary	-30	-71.3
Site_102	Lottia orbignyi	Quaternary	-30	-71.3
Site_102	Marinula pepita	Quaternary	-30	-71.3
Site_102	Prisogaster niger	Quaternary	-30	-71.3
Site_102	Scurria araucana	Quaternary	-30	-71.3
Site_102	Scurria ceciliana	Quaternary	-30	-71.3
Site_102	Scurria scurra	Quaternary	-30	-71.3
Site_102	Scurria zebrina	Quaternary	-30	-71.3
Site_102	Siphonaria lessoni	Quaternary	-30	-71.3
Site_102	Trimusculus peruvianus	Quaternary	-30	-71.3
Site_102	Trochita trochiformis	Quaternary	-30	-71.3
Site_103	Acanthina unicornis	Quaternary	-30	-71.3
Site_103	Austrofusus fontainei	Quaternary	-30	-71.3
Site_103	Chlorostoma atrum	Quaternary	-30	-71.3
Site_103	Chlorostoma luctuosum	Quaternary	-30	-71.3
Site_103	Concholepas concholepas	Quaternary	-30	-71.3
Site_103	Crassilabrum crassilabrum	Quaternary	-30	-71.3
Site_103	Crepipatella dilatata	Quaternary	-30	-71.3
Site_103	Crucibulum quiriquinae	Quaternary	-30	-71.3
Site_103	Incatella cingulata	Quaternary	-30	-71.3
Site_103	Nassarius gayi	Quaternary	-30	-71.3
Site_103	Oliva peruviana	Quaternary	-30	-71.3
Site_103	Polinices uber	Quaternary	-30	-71.3
Site_103	Priene scabrum	Quaternary	-30	-71.3
Site_103	Prisogaster niger	Quaternary	-30	-71.3
Site_103	Trochita trochiformis	Quaternary	-30	-71.3
Site_103	Xanthochorus buxeus	Quaternary	-30	-71.3
Site_103	Xanthochorus cassidiformis	Quaternary	-30	-71.3
Site_101	Acanthina monodon	Quaternary	-29.8176	-71.2879
Site_101	Austrofusus fontainei	Quaternary	-29.8176	-71.2879
Site_101	Chlorostoma atrum	Quaternary	-29.8176	-71.2879
Site_101	Concholepas concholepas	Quaternary	-29.8176	-71.2879
Site_101	Crassilabrum crassilabrum	Quaternary	-29.8176	-71.2879
Site_101	Crepipatella dilatata	Quaternary	-29.8176	-71.2879
Site_101	Crucibulum quiriquinae	Quaternary	-29.8176	-71.2879
Site_101	Diloma nigerrima	Quaternary	-29.8176	-71.2879
Site_101	Fissurella bridgesi	Quaternary	-29.8176	-71.2879
Site_101	Fissurella costata	Quaternary	-29.8176	-71.2879
Site_101	Fissurella latimarginata	Quaternary	-29.8176	-71.2879
Site_101	Fissurella limbata	Quaternary	-29.8176	-71.2879
Site_101	Fissurella maxima	Quaternary	-29.8176	-71.2879
Site_101	Fissurella nigra	Quaternary	-29.8176	-71.2879
Site_101	Fissurella peruviana	Quaternary	-29.8176	-71.2879
Site_101	Incatella cingulata	Quaternary	-29.8176	-71.2879
Site_101	Prisogaster niger	Quaternary	-29.8176	-71.2879
Site_101	Scurria scurra	Quaternary	-29.8176	-71.2879
Site_101	Trochita trochiformis	Quaternary	-29.8176	-71.2879
Site_100	Acanthina monodon	Quaternary	-29.8167	-71.2667
Site_100	Cantallocostoma quadricostatum	Quaternary	-29.8167	-71.2667
Site_100	Chlorostoma atrum	Quaternary	-29.8167	-71.2667
Site_100	Chlorostoma euryomphalum	Quaternary	-29.8167	-71.2667
Site_100	Chlorostoma luctuosum	Quaternary	-29.8167	-71.2667
Site_100	Chorus giganteus	Quaternary	-29.8167	-71.2667
Site_100	Concholepas concholepas	Quaternary	-29.8167	-71.2667
Site_100	Crepipatella dorsata	Quaternary	-29.8167	-71.2667
Site_100	Diodora saturnalis	Quaternary	-29.8167	-71.2667
Site_100	Fissurella costata	Quaternary	-29.8167	-71.2667
Site_100	Fissurella limbata	Quaternary	-29.8167	-71.2667
Site_100	Fissurella peruviana	Quaternary	-29.8167	-71.2667
Site_100	Incatella cingulata	Quaternary	-29.8167	-71.2667
Site_100	Liotia cancellata	Quaternary	-29.8167	-71.2667
Site_100	Nassarius gayi	Quaternary	-29.8167	-71.2667
Site_100	Oliva peruviana	Quaternary	-29.8167	-71.2667
Site_100	Polinices uber	Quaternary	-29.8167	-71.2667
Site_100	Prisogaster niger	Quaternary	-29.8167	-71.2667
Site_100	Tegula tridentata	Quaternary	-29.8167	-71.2667
Site_100	Trochita trochiformis	Quaternary	-29.8167	-71.2667
Site_100	Xanthochorus cassidiformis	Quaternary	-29.8167	-71.2667
Site_99	Acanthina monodon	Quaternary	-29.7877	-71.3158
Site_99	Cantallocostoma quadricostatum	Quaternary	-29.7877	-71.3158
Site_99	Chlorostoma atrum	Quaternary	-29.7877	-71.3158
Site_99	Chlorostoma euryomphalum	Quaternary	-29.7877	-71.3158
Site_99	Chlorostoma luctuosum	Quaternary	-29.7877	-71.3158
Site_99	Chorus grandis	Quaternary	-29.7877	-71.3158
Site_99	Concholepas concholepas	Quaternary	-29.7877	-71.3158
Site_99	Crepipatella dorsata	Quaternary	-29.7877	-71.3158
Site_99	Diodora saturnalis	Quaternary	-29.7877	-71.3158
Site_99	Fissurella costata	Quaternary	-29.7877	-71.3158
Site_99	Fissurella limbata	Quaternary	-29.7877	-71.3158
Site_99	Fissurella peruviana	Quaternary	-29.7877	-71.3158
Site_99	Fissurella pulchra	Quaternary	-29.7877	-71.3158
Site_99	Incatella cingulata	Quaternary	-29.7877	-71.3158
Site_99	Liotia cancellata	Quaternary	-29.7877	-71.3158
Site_99	Nassarius gayi	Quaternary	-29.7877	-71.3158
Site_99	Oliva peruviana	Quaternary	-29.7877	-71.3158
Site_99	Polinices uber	Quaternary	-29.7877	-71.3158
Site_99	Prisogaster niger	Quaternary	-29.7877	-71.3158
Site_99	Tegula tridentata	Quaternary	-29.7877	-71.3158
Site_99	Trochita trochiformis	Quaternary	-29.7877	-71.3158
Site_99	Xanthochorus cassidiformis	Quaternary	-29.7877	-71.3158
Site_98	Chlorostoma atrum	Quaternary	-29.5	-71.15
Site_98	Chlorostoma luctuosum	Quaternary	-29.5	-71.15
Site_98	Concholepas concholepas	Quaternary	-29.5	-71.15
Site_98	Crassilabrum crassilabrum	Quaternary	-29.5	-71.15
Site_98	Crucibulum quiriquinae	Quaternary	-29.5	-71.15
Site_98	Fissurella nigra	Quaternary	-29.5	-71.15
Site_98	Incatella cingulata	Quaternary	-29.5	-71.15
Site_98	Muregina marijkeae	Quaternary	-29.5	-71.15
Site_98	Nassarius gayi	Quaternary	-29.5	-71.15
Site_98	Oliva peruviana	Quaternary	-29.5	-71.15
Site_98	Polinices uber	Quaternary	-29.5	-71.15
Site_98	Priene scabrum	Quaternary	-29.5	-71.15
Site_98	Prisogaster niger	Quaternary	-29.5	-71.15
Site_98	Trochita trochiformis	Quaternary	-29.5	-71.15
Site_98	Xanthochorus cassidiformis	Quaternary	-29.5	-71.15
Site_137	Chorus blainvillei	Pliocene	-27.5	-70.8
Site_137	Chorus doliaris	Pliocene	-27.5	-70.8
Site_137	Chorus grandis	Pliocene	-27.5	-70.8
Site_137	Concholepas nodosa	Pliocene	-27.5	-70.8
Site_137	Fissurella crassa	Pliocene	-27.5	-70.8
Site_137	Fusinus remondi	Pliocene	-27.5	-70.8
Site_137	Incatella cingulatiformis	Pliocene	-27.5	-70.8
Site_97	Chlorostoma luctuosum	Quaternary	-27.1628	-70.9262
Site_97	Crassilabrum crassilabrum	Quaternary	-27.1628	-70.9262
Site_97	Crepipatella dilatata	Quaternary	-27.1628	-70.9262
Site_97	Fissurella peruviana	Quaternary	-27.1628	-70.9262
Site_97	Incatella cingulata	Quaternary	-27.1628	-70.9262
Site_97	Oliva peruviana	Quaternary	-27.1628	-70.9262
Site_97	Trochita trochiformis	Quaternary	-27.1628	-70.9262
Site_96	Acanthina monodon	Quaternary	-27.1205	-70.8223
Site_96	Austrofusus fontainei	Quaternary	-27.1205	-70.8223
Site_96	Chlorostoma atrum	Quaternary	-27.1205	-70.8223
Site_96	Chlorostoma luctuosum	Quaternary	-27.1205	-70.8223
Site_96	Crassilabrum crassilabrum	Quaternary	-27.1205	-70.8223
Site_96	Crepipatella dilatata	Quaternary	-27.1205	-70.8223
Site_96	Incatella cingulata	Quaternary	-27.1205	-70.8223
Site_96	Nassarius gayi	Quaternary	-27.1205	-70.8223
Site_96	Priene scabrum	Quaternary	-27.1205	-70.8223
Site_96	Tegula tridentata	Quaternary	-27.1205	-70.8223
Site_96	Trochita trochiformis	Quaternary	-27.1205	-70.8223
Site_95	Concholepas concholepas	Quaternary	-27.1167	-70.85
Site_95	Crepipatella dilatata	Quaternary	-27.1167	-70.85
Site_95	Incatella cingulata	Quaternary	-27.1167	-70.85
Site_95	Nassarius gayi	Quaternary	-27.1167	-70.85
Site_95	Priene scabrum	Quaternary	-27.1167	-70.85
Site_95	Stramonita chocolata	Quaternary	-27.1167	-70.85
Site_95	Xanthochorus cassidiformis	Quaternary	-27.1167	-70.85
Site_94	Acanthina monodon	Quaternary	-27.1	-70.8167
Site_94	Concholepas concholepas	Quaternary	-27.1	-70.8167
Site_94	Crassilabrum crassilabrum	Quaternary	-27.1	-70.8167
Site_94	Crepipatella dilatata	Quaternary	-27.1	-70.8167
Site_94	Crucibulum quiriquinae	Quaternary	-27.1	-70.8167
Site_94	Oliva peruviana	Quaternary	-27.1	-70.8167
Site_94	Trochita trochiformis	Quaternary	-27.1	-70.8167
Site_94	Xanthochorus cassidiformis	Quaternary	-27.1	-70.8167
Site_93	Concholepas concholepas	Quaternary	-27.0667	-70.8
Site_93	Crassilabrum crassilabrum	Quaternary	-27.0667	-70.8
Site_93	Crepipatella dilatata	Quaternary	-27.0667	-70.8
Site_93	Diloma nigerrima	Quaternary	-27.0667	-70.8
Site_93	Incatella cingulata	Quaternary	-27.0667	-70.8
Site_93	Nassarius gayi	Quaternary	-27.0667	-70.8
Site_93	Oliva peruviana	Quaternary	-27.0667	-70.8
Site_93	Trochita trochiformis	Quaternary	-27.0667	-70.8
Site_138	Prisogaster mcleani	Pliocene	-27.05	-70.83
Site_138	Cantallocostoma quadricostatum	Pliocene	-27.05	-70.83
Site_138	Chlorostoma luctuosum	Pliocene	-27.05	-70.83
Site_138	Chlorostoma quipua	Pliocene	-27.05	-70.83
Site_138	Rissoina inca	Pliocene	-27.05	-70.83
Site_138	Incatella cingulatiformis	Pliocene	-27.05	-70.83
Site_138	Priene scabrum	Pliocene	-27.05	-70.83
Site_138	Acanthina obesa	Pliocene	-27.05	-70.83
Site_138	Acanthina triangularis	Pliocene	-27.05	-70.83
Site_138	Chorus blainvillei	Pliocene	-27.05	-70.83
Site_138	Chorus grandis	Pliocene	-27.05	-70.83
Site_138	Concholepas nodosa	Pliocene	-27.05	-70.83
Site_138	Herminespina philippi	Pliocene	-27.05	-70.83
Site_138	Oliva peruviana	Pliocene	-27.05	-70.83
Site_138	Bulla punctulata	Pliocene	-27.05	-70.83
Site_138	Trimusculus peruvianus	Pliocene	-27.05	-70.83
Site_92	Crepipatella dilatata	Quaternary	-27.0037	-70.7861
Site_92	Diloma nigerrima	Quaternary	-27.0037	-70.7861
Site_92	Incatella cingulata	Quaternary	-27.0037	-70.7861
Site_92	Oliva peruviana	Quaternary	-27.0037	-70.7861
Site_90	Acanthina monodon	Quaternary	-27	-70.8
Site_90	Chlorostoma atrum	Quaternary	-27	-70.8
Site_90	Concholepas concholepas	Quaternary	-27	-70.8
Site_90	Crassilabrum crassilabrum	Quaternary	-27	-70.8
Site_90	Fissurella costata	Quaternary	-27	-70.8
Site_90	Fissurella maxima	Quaternary	-27	-70.8
Site_90	Lottia orbignyi	Quaternary	-27	-70.8
Site_90	Nacella clypeater	Quaternary	-27	-70.8
Site_90	Prisogaster niger	Quaternary	-27	-70.8
Site_90	Scurria ceciliana	Quaternary	-27	-70.8
Site_90	Scurria scurra	Quaternary	-27	-70.8
Site_90	Scurria zebrina	Quaternary	-27	-70.8
Site_90	Siphonaria lessoni	Quaternary	-27	-70.8
Site_90	Tegula tridentata	Quaternary	-27	-70.8
Site_90	Trochita trochiformis	Quaternary	-27	-70.8
Site_91	Acanthina monodon	Quaternary	-27	-70.7667
Site_91	Austrofusus fontainei	Quaternary	-27	-70.7667
Site_91	Chlorostoma atrum	Quaternary	-27	-70.7667
Site_91	Chorus giganteus	Quaternary	-27	-70.7667
Site_91	Concholepas concholepas	Quaternary	-27	-70.7667
Site_91	Crassilabrum crassilabrum	Quaternary	-27	-70.7667
Site_91	Crucibulum quiriquinae	Quaternary	-27	-70.7667
Site_91	Diodora saturnalis	Quaternary	-27	-70.7667
Site_91	Fissurella costata	Quaternary	-27	-70.7667
Site_91	Incatella cingulata	Quaternary	-27	-70.7667
Site_91	Nassarius gayi	Quaternary	-27	-70.7667
Site_91	Oliva peruviana	Quaternary	-27	-70.7667
Site_91	Polinices uber	Quaternary	-27	-70.7667
Site_91	Priene scabrum	Quaternary	-27	-70.7667
Site_91	Trochita trochiformis	Quaternary	-27	-70.7667
Site_91	Xanthochorus cassidiformis	Quaternary	-27	-70.7667
Site_89	Chlorostoma atrum	Quaternary	-26.9811	-70.7879
Site_89	Concholepas concholepas	Quaternary	-26.9811	-70.7879
Site_89	Crepipatella dilatata	Quaternary	-26.9811	-70.7879
Site_89	Diloma nigerrima	Quaternary	-26.9811	-70.7879
Site_89	Incatella cingulata	Quaternary	-26.9811	-70.7879
Site_89	Nassarius gayi	Quaternary	-26.9811	-70.7879
Site_89	Oliva peruviana	Quaternary	-26.9811	-70.7879
Site_89	Scurria scurra	Quaternary	-26.9811	-70.7879
Site_89	Trochita trochiformis	Quaternary	-26.9811	-70.7879
Site_89	Xanthochorus cassidiformis	Quaternary	-26.9811	-70.7879
Site_88	Agathistoma patagonicum	Quaternary	-26.5	-70.7
Site_88	Austrofusus fontainei	Quaternary	-26.5	-70.7
Site_88	Bostrycapulus calyptraeformis	Quaternary	-26.5	-70.7
Site_88	Cancellaria buccinoides	Quaternary	-26.5	-70.7
Site_88	Concholepas concholepas	Quaternary	-26.5	-70.7
Site_88	Crassilabrum crassilabrum	Quaternary	-26.5	-70.7
Site_88	Crepidula coquimbensis	Quaternary	-26.5	-70.7
Site_88	Crepipatella dilatata	Quaternary	-26.5	-70.7
Site_88	Crucibulum quiriquinae	Quaternary	-26.5	-70.7
Site_88	Diodora inaequalis	Quaternary	-26.5	-70.7
Site_88	Echinolittorina peruviana	Quaternary	-26.5	-70.7
Site_88	Fissurella maxima	Quaternary	-26.5	-70.7
Site_88	Incatella cingulata	Quaternary	-26.5	-70.7
Site_88	Lottia orbignyi	Quaternary	-26.5	-70.7
Site_88	Mitrella unifasciata	Quaternary	-26.5	-70.7
Site_88	Nassarius gayi	Quaternary	-26.5	-70.7
Site_88	Oliva peruviana	Quaternary	-26.5	-70.7
Site_88	Polinices uber	Quaternary	-26.5	-70.7
Site_88	Priene scabrum	Quaternary	-26.5	-70.7
Site_88	Prisogaster niger	Quaternary	-26.5	-70.7
Site_88	Rissoina inca	Quaternary	-26.5	-70.7
Site_88	Scurria araucana	Quaternary	-26.5	-70.7
Site_88	Scurria ceciliana	Quaternary	-26.5	-70.7
Site_88	Scurria plana	Quaternary	-26.5	-70.7
Site_88	Scurria scurra	Quaternary	-26.5	-70.7
Site_88	Scurria variabilis	Quaternary	-26.5	-70.7
Site_88	Scurria zebrina	Quaternary	-26.5	-70.7
Site_88	Tegula tridentata	Quaternary	-26.5	-70.7
Site_88	Trigonostoma tuberculosum	Quaternary	-26.5	-70.7
Site_88	Trochita trochiformis	Quaternary	-26.5	-70.7
Site_88	Xanthochorus cassidiformis	Quaternary	-26.5	-70.7
Site_86	Austrofusus fontainei	Quaternary	-23.75	-70.45
Site_86	Cancellaria buccinoides	Quaternary	-23.75	-70.45
Site_86	Cantallocostoma quadricostatum	Quaternary	-23.75	-70.45
Site_86	Chlorostoma atrum	Quaternary	-23.75	-70.45
Site_86	Chlorostoma luctuosum	Quaternary	-23.75	-70.45
Site_86	Concholepas concholepas	Quaternary	-23.75	-70.45
Site_86	Crassilabrum crassilabrum	Quaternary	-23.75	-70.45
Site_86	Crepidula excavata	Quaternary	-23.75	-70.45
Site_86	Crepipatella dilatata	Quaternary	-23.75	-70.45
Site_86	Crepipatella dorsata	Quaternary	-23.75	-70.45
Site_86	Crucibulum quiriquinae	Quaternary	-23.75	-70.45
Site_86	Diloma nigerrima	Quaternary	-23.75	-70.45
Site_86	Echinolittorina peruviana	Quaternary	-23.75	-70.45
Site_86	Fissurella costata	Quaternary	-23.75	-70.45
Site_86	Fissurella latimarginata	Quaternary	-23.75	-70.45
Site_86	Fissurella limbata	Quaternary	-23.75	-70.45
Site_86	Fissurella maxima	Quaternary	-23.75	-70.45
Site_86	Incatella cingulata	Quaternary	-23.75	-70.45
Site_86	Lottia orbignyi	Quaternary	-23.75	-70.45
Site_86	Nassarius gayi	Quaternary	-23.75	-70.45
Site_86	Oliva peruviana	Quaternary	-23.75	-70.45
Site_86	Priene scabrum	Quaternary	-23.75	-70.45
Site_86	Prisogaster niger	Quaternary	-23.75	-70.45
Site_86	Scurria scurra	Quaternary	-23.75	-70.45
Site_86	Scurria viridula	Quaternary	-23.75	-70.45
Site_86	Stramonita chocolata	Quaternary	-23.75	-70.45
Site_86	Tegula tridentata	Quaternary	-23.75	-70.45
Site_86	Trochita trochiformis	Quaternary	-23.75	-70.45
Site_86	Xanthochorus buxeus	Quaternary	-23.75	-70.45
Site_86	Xanthochorus cassidiformis	Quaternary	-23.75	-70.45
Site_87	Chlorostoma atrum	Quaternary	-23.75	-70.45
Site_87	Crassilabrum crassilabrum	Quaternary	-23.75	-70.45
Site_87	Crepipatella dilatata	Quaternary	-23.75	-70.45
Site_87	Crepipatella dorsata	Quaternary	-23.75	-70.45
Site_87	Fissurella maxima	Quaternary	-23.75	-70.45
Site_87	Incatella cingulata	Quaternary	-23.75	-70.45
Site_87	Nassarius dentifer	Quaternary	-23.75	-70.45
Site_87	Oliva peruviana	Quaternary	-23.75	-70.45
Site_87	Polinices uber	Quaternary	-23.75	-70.45
Site_87	Priene scabrum	Quaternary	-23.75	-70.45
Site_87	Prisogaster niger	Quaternary	-23.75	-70.45
Site_87	Trochita trochiformis	Quaternary	-23.75	-70.45
Site_87	Xanthochorus buxeus	Quaternary	-23.75	-70.45
Site_87	Xanthochorus cassidiformis	Quaternary	-23.75	-70.45
Site_84	Austrofusus fontainei	Quaternary	-23.7	-70.4333
Site_84	Chlorostoma atrum	Quaternary	-23.7	-70.4333
Site_84	Fissurella costata	Quaternary	-23.7	-70.4333
Site_84	Fissurella crassa	Quaternary	-23.7	-70.4333
Site_84	Fissurella latimarginata	Quaternary	-23.7	-70.4333
Site_84	Fissurella maxima	Quaternary	-23.7	-70.4333
Site_84	Incatella cingulata	Quaternary	-23.7	-70.4333
Site_84	Nassarius gayi	Quaternary	-23.7	-70.4333
Site_84	Oliva peruviana	Quaternary	-23.7	-70.4333
Site_84	Priene scabrum	Quaternary	-23.7	-70.4333
Site_84	Prisogaster niger	Quaternary	-23.7	-70.4333
Site_84	Stramonita chocolata	Quaternary	-23.7	-70.4333
Site_84	Tegula tridentata	Quaternary	-23.7	-70.4333
Site_84	Trochita trochiformis	Quaternary	-23.7	-70.4333
Site_84	Xanthochorus buxeus	Quaternary	-23.7	-70.4333
Site_85	Austrofusus fontainei	Quaternary	-23.7	-70.4333
Site_85	Chlorostoma atrum	Quaternary	-23.7	-70.4333
Site_85	Concholepas concholepas	Quaternary	-23.7	-70.4333
Site_85	Crepidula excavata	Quaternary	-23.7	-70.4333
Site_85	Crucibulum lignarium	Quaternary	-23.7	-70.4333
Site_85	Fissurella costata	Quaternary	-23.7	-70.4333
Site_85	Fissurella crassa	Quaternary	-23.7	-70.4333
Site_85	Fissurella latimarginata	Quaternary	-23.7	-70.4333
Site_85	Fissurella limbata	Quaternary	-23.7	-70.4333
Site_85	Fissurella maxima	Quaternary	-23.7	-70.4333
Site_85	Incatella cingulata	Quaternary	-23.7	-70.4333
Site_85	Nassarius gayi	Quaternary	-23.7	-70.4333
Site_85	Oliva peruviana	Quaternary	-23.7	-70.4333
Site_85	Priene scabrum	Quaternary	-23.7	-70.4333
Site_85	Prisogaster niger	Quaternary	-23.7	-70.4333
Site_85	Scurria scurra	Quaternary	-23.7	-70.4333
Site_85	Scurria viridula	Quaternary	-23.7	-70.4333
Site_85	Stramonita chocolata	Quaternary	-23.7	-70.4333
Site_85	Tegula tridentata	Quaternary	-23.7	-70.4333
Site_85	Trochita trochiformis	Quaternary	-23.7	-70.4333
Site_85	Xanthochorus buxeus	Quaternary	-23.7	-70.4333
Site_82	Acanthina monodon	Quaternary	-23.6167	-70.3833
Site_82	Austrofusus fontainei	Quaternary	-23.6167	-70.3833
Site_82	Cancellaria buccinoides	Quaternary	-23.6167	-70.3833
Site_82	Chlorostoma atrum	Quaternary	-23.6167	-70.3833
Site_82	Chlorostoma euryomphalum	Quaternary	-23.6167	-70.3833
Site_82	Concholepas concholepas	Quaternary	-23.6167	-70.3833
Site_82	Crassilabrum crassilabrum	Quaternary	-23.6167	-70.3833
Site_82	Crepipatella dilatata	Quaternary	-23.6167	-70.3833
Site_82	Crepipatella dorsata	Quaternary	-23.6167	-70.3833
Site_82	Crucibulum quiriquinae	Quaternary	-23.6167	-70.3833
Site_82	Diodora saturnalis	Quaternary	-23.6167	-70.3833
Site_82	Echinolittorina peruviana	Quaternary	-23.6167	-70.3833
Site_82	Fissurella costata	Quaternary	-23.6167	-70.3833
Site_82	Fissurella crassa	Quaternary	-23.6167	-70.3833
Site_82	Fissurella latimarginata	Quaternary	-23.6167	-70.3833
Site_82	Fissurella maxima	Quaternary	-23.6167	-70.3833
Site_82	Fissurella peruviana	Quaternary	-23.6167	-70.3833
Site_82	Incatella cingulata	Quaternary	-23.6167	-70.3833
Site_82	Liotia cancellata	Quaternary	-23.6167	-70.3833
Site_82	Mitra orientalis	Quaternary	-23.6167	-70.3833
Site_82	Mitrella unifasciata	Quaternary	-23.6167	-70.3833
Site_82	Nassarius gayi	Quaternary	-23.6167	-70.3833
Site_82	Oliva peruviana	Quaternary	-23.6167	-70.3833
Site_82	Priene scabrum	Quaternary	-23.6167	-70.3833
Site_82	Prisogaster niger	Quaternary	-23.6167	-70.3833
Site_82	Rissoina inca	Quaternary	-23.6167	-70.3833
Site_82	Stramonita chocolata	Quaternary	-23.6167	-70.3833
Site_82	Tegula tridentata	Quaternary	-23.6167	-70.3833
Site_82	Trochita trochiformis	Quaternary	-23.6167	-70.3833
Site_82	Xanthochorus buxeus	Quaternary	-23.6167	-70.3833
Site_82	Xanthochorus cassidiformis	Quaternary	-23.6167	-70.3833
Site_83	Acanthina monodon	Quaternary	-23.6167	-70.3833
Site_83	Austrofusus fontainei	Quaternary	-23.6167	-70.3833
Site_83	Cancellaria buccinoides	Quaternary	-23.6167	-70.3833
Site_83	Cerithium stercusmuscarum	Quaternary	-23.6167	-70.3833
Site_83	Chlorostoma atrum	Quaternary	-23.6167	-70.3833
Site_83	Chlorostoma euryomphalum	Quaternary	-23.6167	-70.3833
Site_83	Chlorostoma luctuosum	Quaternary	-23.6167	-70.3833
Site_83	Concholepas concholepas	Quaternary	-23.6167	-70.3833
Site_83	Crassilabrum crassilabrum	Quaternary	-23.6167	-70.3833
Site_83	Crepipatella dilatata	Quaternary	-23.6167	-70.3833
Site_83	Crepipatella dorsata	Quaternary	-23.6167	-70.3833
Site_83	Crucibulum quiriquinae	Quaternary	-23.6167	-70.3833
Site_83	Diodora saturnalis	Quaternary	-23.6167	-70.3833
Site_83	Fissurella costata	Quaternary	-23.6167	-70.3833
Site_83	Fissurella latimarginata	Quaternary	-23.6167	-70.3833
Site_83	Fissurella maxima	Quaternary	-23.6167	-70.3833
Site_83	Fissurella peruviana	Quaternary	-23.6167	-70.3833
Site_83	Incatella cingulata	Quaternary	-23.6167	-70.3833
Site_83	Liotia cancellata	Quaternary	-23.6167	-70.3833
Site_83	Mitra orientalis	Quaternary	-23.6167	-70.3833
Site_83	Mitrella unifasciata	Quaternary	-23.6167	-70.3833
Site_83	Nassarius gayi	Quaternary	-23.6167	-70.3833
Site_83	Oliva peruviana	Quaternary	-23.6167	-70.3833
Site_83	Polinices uber	Quaternary	-23.6167	-70.3833
Site_83	Priene scabrum	Quaternary	-23.6167	-70.3833
Site_83	Prisogaster niger	Quaternary	-23.6167	-70.3833
Site_83	Prunum curtum	Quaternary	-23.6167	-70.3833
Site_83	Rissoina inca	Quaternary	-23.6167	-70.3833
Site_83	Sinum cymba	Quaternary	-23.6167	-70.3833
Site_83	Stramonita chocolata	Quaternary	-23.6167	-70.3833
Site_83	Tegula tridentata	Quaternary	-23.6167	-70.3833
Site_83	Trigonostoma tuberculosum	Quaternary	-23.6167	-70.3833
Site_83	Trochita trochiformis	Quaternary	-23.6167	-70.3833
Site_83	Turbo fluctuosus	Quaternary	-23.6167	-70.3833
Site_83	Xanthochorus buxeus	Quaternary	-23.6167	-70.3833
Site_83	Xanthochorus cassidiformis	Quaternary	-23.6167	-70.3833
Site_80	Austrofusus fontainei	Quaternary	-23.5333	-70.3833
Site_80	Cancellaria buccinoides	Quaternary	-23.5333	-70.3833
Site_80	Cantallocostoma quadricostatum	Quaternary	-23.5333	-70.3833
Site_80	Chlorostoma atrum	Quaternary	-23.5333	-70.3833
Site_80	Concholepas concholepas	Quaternary	-23.5333	-70.3833
Site_80	Crassilabrum crassilabrum	Quaternary	-23.5333	-70.3833
Site_80	Crepidula excavata	Quaternary	-23.5333	-70.3833
Site_80	Crepipatella dilatata	Quaternary	-23.5333	-70.3833
Site_80	Crepipatella dorsata	Quaternary	-23.5333	-70.3833
Site_80	Crucibulum quiriquinae	Quaternary	-23.5333	-70.3833
Site_80	Crucibulum scutellatum	Quaternary	-23.5333	-70.3833
Site_80	Echinolittorina peruviana	Quaternary	-23.5333	-70.3833
Site_80	Fissurella costata	Quaternary	-23.5333	-70.3833
Site_80	Fissurella crassa	Quaternary	-23.5333	-70.3833
Site_80	Fissurella latimarginata	Quaternary	-23.5333	-70.3833
Site_80	Fissurella limbata	Quaternary	-23.5333	-70.3833
Site_80	Fissurella maxima	Quaternary	-23.5333	-70.3833
Site_80	Fissurella peruviana	Quaternary	-23.5333	-70.3833
Site_80	Incatella cingulata	Quaternary	-23.5333	-70.3833
Site_80	Lottia orbignyi	Quaternary	-23.5333	-70.3833
Site_80	Nassarius dentifer	Quaternary	-23.5333	-70.3833
Site_80	Nassarius gayi	Quaternary	-23.5333	-70.3833
Site_80	Oliva peruviana	Quaternary	-23.5333	-70.3833
Site_80	Priene scabrum	Quaternary	-23.5333	-70.3833
Site_80	Prisogaster niger	Quaternary	-23.5333	-70.3833
Site_80	Scurria ceciliana	Quaternary	-23.5333	-70.3833
Site_80	Scurria scurra	Quaternary	-23.5333	-70.3833
Site_80	Scurria variabilis	Quaternary	-23.5333	-70.3833
Site_80	Scurria viridula	Quaternary	-23.5333	-70.3833
Site_80	Stramonita chocolata	Quaternary	-23.5333	-70.3833
Site_80	Stramonita haemastoma	Quaternary	-23.5333	-70.3833
Site_80	Tegula tridentata	Quaternary	-23.5333	-70.3833
Site_80	Trochita trochiformis	Quaternary	-23.5333	-70.3833
Site_80	Xanthochorus buxeus	Quaternary	-23.5333	-70.3833
Site_80	Xanthochorus cassidiformis	Quaternary	-23.5333	-70.3833
Site_81	Acanthina monodon	Quaternary	-23.5333	-70.3833
Site_81	Chlorostoma atrum	Quaternary	-23.5333	-70.3833
Site_81	Crassilabrum crassilabrum	Quaternary	-23.5333	-70.3833
Site_81	Crepipatella dilatata	Quaternary	-23.5333	-70.3833
Site_81	Crucibulum quiriquinae	Quaternary	-23.5333	-70.3833
Site_81	Fissurella latimarginata	Quaternary	-23.5333	-70.3833
Site_81	Fissurella maxima	Quaternary	-23.5333	-70.3833
Site_81	Nassarius luteostoma	Quaternary	-23.5333	-70.3833
Site_81	Trochita trochiformis	Quaternary	-23.5333	-70.3833
Site_79	Austrofusus fontainei	Quaternary	-23.5	-70.5333
Site_79	Chlorostoma atrum	Quaternary	-23.5	-70.5333
Site_79	Chlorostoma euryomphalum	Quaternary	-23.5	-70.5333
Site_79	Concholepas concholepas	Quaternary	-23.5	-70.5333
Site_79	Crepipatella dilatata	Quaternary	-23.5	-70.5333
Site_79	Crepipatella dorsata	Quaternary	-23.5	-70.5333
Site_79	Crucibulum quiriquinae	Quaternary	-23.5	-70.5333
Site_79	Fissurella costata	Quaternary	-23.5	-70.5333
Site_79	Incatella cingulata	Quaternary	-23.5	-70.5333
Site_79	Nassarius gayi	Quaternary	-23.5	-70.5333
Site_79	Oliva peruviana	Quaternary	-23.5	-70.5333
Site_79	Polinices uber	Quaternary	-23.5	-70.5333
Site_79	Priene scabrum	Quaternary	-23.5	-70.5333
Site_79	Prisogaster niger	Quaternary	-23.5	-70.5333
Site_79	Sinum cymba	Quaternary	-23.5	-70.5333
Site_79	Tegula tridentata	Quaternary	-23.5	-70.5333
Site_79	Trigonostoma tuberculosum	Quaternary	-23.5	-70.5333
Site_79	Trochita trochiformis	Quaternary	-23.5	-70.5333
Site_79	Xanthochorus cassidiformis	Quaternary	-23.5	-70.5333
Site_78	Cancellaria buccinoides	Quaternary	-23.4833	-70.4167
Site_78	Concholepas concholepas	Quaternary	-23.4833	-70.4167
Site_78	Oliva peruviana	Quaternary	-23.4833	-70.4167
Site_78	Polinices uber	Quaternary	-23.4833	-70.4167
Site_77	Austrofusus fontainei	Quaternary	-23.4667	-70.5167
Site_77	Chlorostoma euryomphalum	Quaternary	-23.4667	-70.5167
Site_77	Concholepas concholepas	Quaternary	-23.4667	-70.5167
Site_77	Crepipatella dilatata	Quaternary	-23.4667	-70.5167
Site_77	Crepipatella dorsata	Quaternary	-23.4667	-70.5167
Site_77	Diodora saturnalis	Quaternary	-23.4667	-70.5167
Site_77	Fissurella crassa	Quaternary	-23.4667	-70.5167
Site_77	Fissurella maxima	Quaternary	-23.4667	-70.5167
Site_77	Incatella cingulata	Quaternary	-23.4667	-70.5167
Site_77	Oliva peruviana	Quaternary	-23.4667	-70.5167
Site_77	Priene scabrum	Quaternary	-23.4667	-70.5167
Site_77	Stramonita chocolata	Quaternary	-23.4667	-70.5167
Site_77	Tegula tridentata	Quaternary	-23.4667	-70.5167
Site_77	Trochita trochiformis	Quaternary	-23.4667	-70.5167
Site_77	Xanthochorus buxeus	Quaternary	-23.4667	-70.5167
Site_74	Acanthina monodon	Quaternary	-23.45	-70.45
Site_74	Austrofusus fontainei	Quaternary	-23.45	-70.45
Site_74	Cancellaria buccinoides	Quaternary	-23.45	-70.45
Site_74	Chlorostoma euryomphalum	Quaternary	-23.45	-70.45
Site_74	Concholepas concholepas	Quaternary	-23.45	-70.45
Site_74	Crassilabrum crassilabrum	Quaternary	-23.45	-70.45
Site_74	Crepipatella dilatata	Quaternary	-23.45	-70.45
Site_74	Crepipatella dorsata	Quaternary	-23.45	-70.45
Site_74	Crucibulum quiriquinae	Quaternary	-23.45	-70.45
Site_74	Diodora saturnalis	Quaternary	-23.45	-70.45
Site_74	Echinolittorina peruviana	Quaternary	-23.45	-70.45
Site_74	Fissurella peruviana	Quaternary	-23.45	-70.45
Site_74	Incatella cingulata	Quaternary	-23.45	-70.45
Site_74	Mitrella unifasciata	Quaternary	-23.45	-70.45
Site_74	Nassarius gayi	Quaternary	-23.45	-70.45
Site_74	Nassarius luteostoma	Quaternary	-23.45	-70.45
Site_74	Oliva peruviana	Quaternary	-23.45	-70.45
Site_74	Priene scabrum	Quaternary	-23.45	-70.45
Site_74	Prisogaster niger	Quaternary	-23.45	-70.45
Site_74	Stramonita chocolata	Quaternary	-23.45	-70.45
Site_74	Trochita trochiformis	Quaternary	-23.45	-70.45
Site_74	Xanthochorus cassidiformis	Quaternary	-23.45	-70.45
Site_75	Acanthina monodon	Quaternary	-23.45	-70.4833
Site_75	Chlorostoma atrum	Quaternary	-23.45	-70.4833
Site_75	Chlorostoma euryomphalum	Quaternary	-23.45	-70.4833
Site_75	Concholepas concholepas	Quaternary	-23.45	-70.4833
Site_75	Crassilabrum crassilabrum	Quaternary	-23.45	-70.4833
Site_75	Crepipatella dilatata	Quaternary	-23.45	-70.4833
Site_75	Crepipatella dorsata	Quaternary	-23.45	-70.4833
Site_75	Fissurella costata	Quaternary	-23.45	-70.4833
Site_75	Fissurella crassa	Quaternary	-23.45	-70.4833
Site_75	Fissurella maxima	Quaternary	-23.45	-70.4833
Site_75	Incatella cingulata	Quaternary	-23.45	-70.4833
Site_75	Nassarius luteostoma	Quaternary	-23.45	-70.4833
Site_75	Oliva peruviana	Quaternary	-23.45	-70.4833
Site_75	Priene scabrum	Quaternary	-23.45	-70.4833
Site_75	Prisogaster niger	Quaternary	-23.45	-70.4833
Site_75	Stramonita chocolata	Quaternary	-23.45	-70.4833
Site_75	Tegula tridentata	Quaternary	-23.45	-70.4833
Site_75	Trochita trochiformis	Quaternary	-23.45	-70.4833
Site_75	Xanthochorus buxeus	Quaternary	-23.45	-70.4833
Site_76	Chlorostoma euryomphalum	Quaternary	-23.45	-70.5
Site_76	Concholepas concholepas	Quaternary	-23.45	-70.5
Site_76	Crepipatella dilatata	Quaternary	-23.45	-70.5
Site_76	Crucibulum quiriquinae	Quaternary	-23.45	-70.5
Site_76	Oliva peruviana	Quaternary	-23.45	-70.5
Site_76	Priene scabrum	Quaternary	-23.45	-70.5
Site_76	Stramonita chocolata	Quaternary	-23.45	-70.5
Site_76	Xanthochorus cassidiformis	Quaternary	-23.45	-70.5
Site_72	Acanthina monodon	Quaternary	-23.4333	-70.4
Site_72	Austrofusus fontainei	Quaternary	-23.4333	-70.4
Site_72	Cerithium stercusmuscarum	Quaternary	-23.4333	-70.4
Site_72	Chlorostoma euryomphalum	Quaternary	-23.4333	-70.4
Site_72	Chlorostoma luctuosum	Quaternary	-23.4333	-70.4
Site_72	Chorus giganteus	Quaternary	-23.4333	-70.4
Site_72	Concholepas concholepas	Quaternary	-23.4333	-70.4
Site_72	Crassilabrum crassilabrum	Quaternary	-23.4333	-70.4
Site_72	Crepipatella dorsata	Quaternary	-23.4333	-70.4
Site_72	Crucibulum quiriquinae	Quaternary	-23.4333	-70.4
Site_72	Diodora saturnalis	Quaternary	-23.4333	-70.4
Site_72	Fissurella peruviana	Quaternary	-23.4333	-70.4
Site_72	Incatella cingulata	Quaternary	-23.4333	-70.4
Site_72	Liotia cancellata	Quaternary	-23.4333	-70.4
Site_72	Mitrella unifasciata	Quaternary	-23.4333	-70.4
Site_72	Nassarius gayi	Quaternary	-23.4333	-70.4
Site_72	Oliva peruviana	Quaternary	-23.4333	-70.4
Site_72	Polinices uber	Quaternary	-23.4333	-70.4
Site_72	Priene scabrum	Quaternary	-23.4333	-70.4
Site_72	Prisogaster niger	Quaternary	-23.4333	-70.4
Site_72	Prunum curtum	Quaternary	-23.4333	-70.4
Site_72	Rissoina inca	Quaternary	-23.4333	-70.4
Site_72	Sinum cymba	Quaternary	-23.4333	-70.4
Site_72	Stramonita chocolata	Quaternary	-23.4333	-70.4
Site_72	Tegula tridentata	Quaternary	-23.4333	-70.4
Site_72	Trochita trochiformis	Quaternary	-23.4333	-70.4
Site_72	Turbo fluctuosus	Quaternary	-23.4333	-70.4
Site_72	Xanthochorus buxeus	Quaternary	-23.4333	-70.4
Site_72	Xanthochorus cassidiformis	Quaternary	-23.4333	-70.4
Site_73	Austrofusus fontainei	Quaternary	-23.4333	-70.4333
Site_73	Cancellaria buccinoides	Quaternary	-23.4333	-70.4333
Site_73	Chlorostoma euryomphalum	Quaternary	-23.4333	-70.4333
Site_73	Chlorostoma luctuosum	Quaternary	-23.4333	-70.4333
Site_73	Crepipatella dilatata	Quaternary	-23.4333	-70.4333
Site_73	Crucibulum lignarium	Quaternary	-23.4333	-70.4333
Site_73	Crucibulum quiriquinae	Quaternary	-23.4333	-70.4333
Site_73	Fissurella peruviana	Quaternary	-23.4333	-70.4333
Site_73	Incatella cingulata	Quaternary	-23.4333	-70.4333
Site_73	Mitrella unifasciata	Quaternary	-23.4333	-70.4333
Site_73	Nassarius gayi	Quaternary	-23.4333	-70.4333
Site_73	Oliva peruviana	Quaternary	-23.4333	-70.4333
Site_73	Priene scabrum	Quaternary	-23.4333	-70.4333
Site_73	Sinum cymba	Quaternary	-23.4333	-70.4333
Site_73	Stramonita chocolata	Quaternary	-23.4333	-70.4333
Site_73	Trigonostoma tuberculosum	Quaternary	-23.4333	-70.4333
Site_73	Trochita trochiformis	Quaternary	-23.4333	-70.4333
Site_73	Xanthochorus cassidiformis	Quaternary	-23.4333	-70.4333
Site_71	Austrofusus fontainei	Quaternary	-23.4	-70.5333
Site_71	Chlorostoma euryomphalum	Quaternary	-23.4	-70.5333
Site_71	Chlorostoma luctuosum	Quaternary	-23.4	-70.5333
Site_71	Crepipatella dilatata	Quaternary	-23.4	-70.5333
Site_71	Crepipatella dorsata	Quaternary	-23.4	-70.5333
Site_71	Crucibulum lignarium	Quaternary	-23.4	-70.5333
Site_71	Crucibulum quiriquinae	Quaternary	-23.4	-70.5333
Site_71	Diodora saturnalis	Quaternary	-23.4	-70.5333
Site_71	Fissurella costata	Quaternary	-23.4	-70.5333
Site_71	Incatella cingulata	Quaternary	-23.4	-70.5333
Site_71	Mitrella unifasciata	Quaternary	-23.4	-70.5333
Site_71	Nassarius gayi	Quaternary	-23.4	-70.5333
Site_71	Oliva peruviana	Quaternary	-23.4	-70.5333
Site_71	Polinices uber	Quaternary	-23.4	-70.5333
Site_71	Prisogaster niger	Quaternary	-23.4	-70.5333
Site_71	Stramonita chocolata	Quaternary	-23.4	-70.5333
Site_71	Trochita trochiformis	Quaternary	-23.4	-70.5333
Site_71	Xanthochorus cassidiformis	Quaternary	-23.4	-70.5333
Site_70	Crucibulum lignarium	Quaternary	-23.3167	-70.5667
Site_70	Incatella cingulata	Quaternary	-23.3167	-70.5667
Site_70	Oliva peruviana	Quaternary	-23.3167	-70.5667
Site_70	Xanthochorus cassidiformis	Quaternary	-23.3167	-70.5667
Site_69	Chlorostoma euryomphalum	Quaternary	-23.25	-70.5833
Site_69	Chlorostoma luctuosum	Quaternary	-23.25	-70.5833
Site_69	Incatella cingulata	Quaternary	-23.25	-70.5833
Site_69	Polinices uber	Quaternary	-23.25	-70.5833
Site_69	Stramonita chocolata	Quaternary	-23.25	-70.5833
Site_69	Trochita trochiformis	Quaternary	-23.25	-70.5833
Site_67	Chlorostoma atrum	Quaternary	-23.2333	-70.4
Site_68	Chlorostoma euryomphalum	Quaternary	-23.2333	-70.4
Site_68	Crepipatella dilatata	Quaternary	-23.2333	-70.4
Site_68	Nassarius gayi	Quaternary	-23.2333	-70.4
Site_68	Trochita trochiformis	Quaternary	-23.2333	-70.4
Site_66	Austrofusus fontainei	Quaternary	-23.1833	-70.4167
Site_66	Cancellaria buccinoides	Quaternary	-23.1833	-70.4167
Site_66	Cerithium stercusmuscarum	Quaternary	-23.1833	-70.4167
Site_66	Chlorostoma atrum	Quaternary	-23.1833	-70.4167
Site_66	Chlorostoma euryomphalum	Quaternary	-23.1833	-70.4167
Site_66	Chlorostoma luctuosum	Quaternary	-23.1833	-70.4167
Site_66	Concholepas concholepas	Quaternary	-23.1833	-70.4167
Site_66	Crassilabrum crassilabrum	Quaternary	-23.1833	-70.4167
Site_66	Crucibulum quiriquinae	Quaternary	-23.1833	-70.4167
Site_66	Fissurella maxima	Quaternary	-23.1833	-70.4167
Site_66	Fissurella peruviana	Quaternary	-23.1833	-70.4167
Site_66	Incatella cingulata	Quaternary	-23.1833	-70.4167
Site_66	Mitrella unifasciata	Quaternary	-23.1833	-70.4167
Site_66	Oliva peruviana	Quaternary	-23.1833	-70.4167
Site_66	Polinices uber	Quaternary	-23.1833	-70.4167
Site_66	Priene scabrum	Quaternary	-23.1833	-70.4167
Site_66	Prisogaster niger	Quaternary	-23.1833	-70.4167
Site_66	Trigonostoma tuberculosum	Quaternary	-23.1833	-70.4167
Site_66	Trochita trochiformis	Quaternary	-23.1833	-70.4167
Site_66	Xanthochorus buxeus	Quaternary	-23.1833	-70.4167
Site_66	Xanthochorus cassidiformis	Quaternary	-23.1833	-70.4167
Site_65	Acanthina monodon	Quaternary	-23.1667	-70.45
Site_65	Austrofusus fontainei	Quaternary	-23.1667	-70.45
Site_65	Cancellaria buccinoides	Quaternary	-23.1667	-70.45
Site_65	Chlorostoma euryomphalum	Quaternary	-23.1667	-70.45
Site_65	Chlorostoma luctuosum	Quaternary	-23.1667	-70.45
Site_65	Concholepas concholepas	Quaternary	-23.1667	-70.45
Site_65	Crassilabrum crassilabrum	Quaternary	-23.1667	-70.45
Site_65	Crepipatella dilatata	Quaternary	-23.1667	-70.45
Site_65	Crucibulum lignarium	Quaternary	-23.1667	-70.45
Site_65	Crucibulum quiriquinae	Quaternary	-23.1667	-70.45
Site_65	Fissurella maxima	Quaternary	-23.1667	-70.45
Site_65	Fissurella peruviana	Quaternary	-23.1667	-70.45
Site_65	Incatella cingulata	Quaternary	-23.1667	-70.45
Site_65	Mitrella unifasciata	Quaternary	-23.1667	-70.45
Site_65	Nassarius dentifer	Quaternary	-23.1667	-70.45
Site_65	Nassarius gayi	Quaternary	-23.1667	-70.45
Site_65	Oliva peruviana	Quaternary	-23.1667	-70.45
Site_65	Polinices uber	Quaternary	-23.1667	-70.45
Site_65	Priene scabrum	Quaternary	-23.1667	-70.45
Site_65	Prisogaster niger	Quaternary	-23.1667	-70.45
Site_65	Scurria ceciliana	Quaternary	-23.1667	-70.45
Site_65	Sinum cymba	Quaternary	-23.1667	-70.45
Site_65	Stramonita chocolata	Quaternary	-23.1667	-70.45
Site_65	Trigonostoma tuberculosum	Quaternary	-23.1667	-70.45
Site_65	Trochita trochiformis	Quaternary	-23.1667	-70.45
Site_65	Xanthochorus buxeus	Quaternary	-23.1667	-70.45
Site_65	Xanthochorus cassidiformis	Quaternary	-23.1667	-70.45
Site_64	Concholepas concholepas	Quaternary	-23.1167	-70.35
Site_64	Crassilabrum crassilabrum	Quaternary	-23.1167	-70.35
Site_64	Crucibulum quiriquinae	Quaternary	-23.1167	-70.35
Site_64	Xanthochorus cassidiformis	Quaternary	-23.1167	-70.35
site_134	Acanthina triangularis	Pliocene	-23.11	-70.5
site_134	Austrofusus fontainei	Pliocene	-23.11	-70.5
site_134	Austrofusus steinmanni	Pliocene	-23.11	-70.5
site_134	Bulla punctulata	Pliocene	-23.11	-70.5
site_134	Caecum chilense	Pliocene	-23.11	-70.5
site_134	Chlorostoma atrum	Pliocene	-23.11	-70.5
site_134	Chlorostoma quipua	Pliocene	-23.11	-70.5
site_134	Chorus doliaris	Pliocene	-23.11	-70.5
site_134	Concholepas camerata	Pliocene	-23.11	-70.5
site_134	Crassilabrum crassilabrum	Pliocene	-23.11	-70.5
site_134	Crepipatella dilatata	Pliocene	-23.11	-70.5
site_134	Crucibulum quiriquinae	Pliocene	-23.11	-70.5
site_134	Incatella cingulatiformis	Pliocene	-23.11	-70.5
site_134	Liotia cancellata	Pliocene	-23.11	-70.5
site_134	Macron escalonia	Pliocene	-23.11	-70.5
site_134	Mitra orientalis	Pliocene	-23.11	-70.5
site_134	Nassarius gayi	Pliocene	-23.11	-70.5
site_134	Oliva peruviana	Pliocene	-23.11	-70.5
site_134	Polinices panamensis	Pliocene	-23.11	-70.5
site_134	Priene scabrum	Pliocene	-23.11	-70.5
site_134	Trochita trochiformis	Pliocene	-23.11	-70.5
site_134	Xanthochorus cassidiformis	Pliocene	-23.11	-70.5
Site_60	Austrofusus fontainei	Quaternary	-23.1	-70.4333
Site_60	Cancellaria buccinoides	Quaternary	-23.1	-70.4333
Site_60	Chlorostoma euryomphalum	Quaternary	-23.1	-70.4333
Site_60	Chlorostoma luctuosum	Quaternary	-23.1	-70.4333
Site_60	Crepipatella dilatata	Quaternary	-23.1	-70.4333
Site_60	Crucibulum lignarium	Quaternary	-23.1	-70.4333
Site_60	Crucibulum quiriquinae	Quaternary	-23.1	-70.4333
Site_60	Fissurella peruviana	Quaternary	-23.1	-70.4333
Site_60	Incatella cingulata	Quaternary	-23.1	-70.4333
Site_60	Mitrella unifasciata	Quaternary	-23.1	-70.4333
Site_60	Nassarius gayi	Quaternary	-23.1	-70.4333
Site_60	Oliva peruviana	Quaternary	-23.1	-70.4333
Site_60	Polinices uber	Quaternary	-23.1	-70.4333
Site_60	Priene scabrum	Quaternary	-23.1	-70.4333
Site_60	Sinum cymba	Quaternary	-23.1	-70.4333
Site_60	Stramonita chocolata	Quaternary	-23.1	-70.4333
Site_60	Trigonostoma tuberculosum	Quaternary	-23.1	-70.4333
Site_60	Trochita trochiformis	Quaternary	-23.1	-70.4333
Site_60	Xanthochorus cassidiformis	Quaternary	-23.1	-70.4333
Site_61	Chlorostoma euryomphalum	Quaternary	-23.1	-70.4333
Site_62	Acanthina monodon	Quaternary	-23.1	-70.4667
Site_62	Austrofusus fontainei	Quaternary	-23.1	-70.4667
Site_62	Chlorostoma euryomphalum	Quaternary	-23.1	-70.4667
Site_62	Crassilabrum crassilabrum	Quaternary	-23.1	-70.4667
Site_62	Crepipatella dilatata	Quaternary	-23.1	-70.4667
Site_62	Nassarius gayi	Quaternary	-23.1	-70.4667
Site_62	Priene scabrum	Quaternary	-23.1	-70.4667
Site_62	Trochita trochiformis	Quaternary	-23.1	-70.4667
Site_62	Xanthochorus cassidiformis	Quaternary	-23.1	-70.4667
Site_63	Acanthina monodon	Quaternary	-23.1	-70.4667
Site_63	Austrofusus fontainei	Quaternary	-23.1	-70.4667
Site_63	Chlorostoma euryomphalum	Quaternary	-23.1	-70.4667
Site_63	Chlorostoma luctuosum	Quaternary	-23.1	-70.4667
Site_63	Incatella cingulata	Quaternary	-23.1	-70.4667
Site_63	Oliva peruviana	Quaternary	-23.1	-70.4667
Site_63	Priene scabrum	Quaternary	-23.1	-70.4667
Site_63	Scurria ceciliana	Quaternary	-23.1	-70.4667
Site_63	Trochita trochiformis	Quaternary	-23.1	-70.4667
Site_63	Xanthochorus cassidiformis	Quaternary	-23.1	-70.4667
Site_59	Austrofusus fontainei	Quaternary	-23.0927	-70.4
Site_59	Cancellaria buccinoides	Quaternary	-23.0927	-70.4
Site_59	Chlorostoma euryomphalum	Quaternary	-23.0927	-70.4
Site_59	Chlorostoma luctuosum	Quaternary	-23.0927	-70.4
Site_59	Crepipatella dilatata	Quaternary	-23.0927	-70.4
Site_59	Crucibulum lignarium	Quaternary	-23.0927	-70.4
Site_59	Crucibulum quiriquinae	Quaternary	-23.0927	-70.4
Site_59	Fissurella peruviana	Quaternary	-23.0927	-70.4
Site_59	Mitrella unifasciata	Quaternary	-23.0927	-70.4
Site_59	Nassarius gayi	Quaternary	-23.0927	-70.4
Site_59	Oliva peruviana	Quaternary	-23.0927	-70.4
Site_59	Polinices uber	Quaternary	-23.0927	-70.4
Site_59	Priene scabrum	Quaternary	-23.0927	-70.4
Site_59	Sinum cymba	Quaternary	-23.0927	-70.4
Site_59	Stramonita chocolata	Quaternary	-23.0927	-70.4
Site_59	Trigonostoma tuberculosum	Quaternary	-23.0927	-70.4
Site_59	Trochita trochiformis	Quaternary	-23.0927	-70.4
Site_59	Xanthochorus cassidiformis	Quaternary	-23.0927	-70.4
Site_58	Austrofusus fontainei	Quaternary	-23.0833	-70.4
Site_58	Cancellaria buccinoides	Quaternary	-23.0833	-70.4
Site_58	Chlorostoma euryomphalum	Quaternary	-23.0833	-70.4
Site_58	Chlorostoma luctuosum	Quaternary	-23.0833	-70.4
Site_58	Crepipatella dilatata	Quaternary	-23.0833	-70.4
Site_58	Crucibulum lignarium	Quaternary	-23.0833	-70.4
Site_58	Crucibulum quiriquinae	Quaternary	-23.0833	-70.4
Site_58	Fissurella peruviana	Quaternary	-23.0833	-70.4
Site_58	Mitrella unifasciata	Quaternary	-23.0833	-70.4
Site_58	Nassarius gayi	Quaternary	-23.0833	-70.4
Site_58	Oliva peruviana	Quaternary	-23.0833	-70.4
Site_58	Polinices uber	Quaternary	-23.0833	-70.4
Site_58	Priene scabrum	Quaternary	-23.0833	-70.4
Site_58	Sinum cymba	Quaternary	-23.0833	-70.4
Site_58	Stramonita chocolata	Quaternary	-23.0833	-70.4
Site_58	Trigonostoma tuberculosum	Quaternary	-23.0833	-70.4
Site_58	Trochita trochiformis	Quaternary	-23.0833	-70.4
Site_58	Xanthochorus cassidiformis	Quaternary	-23.0833	-70.4
Site_56	Chlorostoma atrum	Quaternary	-23	-70.4
Site_56	Chlorostoma luctuosum	Quaternary	-23	-70.4
Site_56	Oliva peruviana	Quaternary	-23	-70.4
Site_56	Polinices uber	Quaternary	-23	-70.4
Site_56	Priene scabrum	Quaternary	-23	-70.4
Site_56	Trochita trochiformis	Quaternary	-23	-70.4
Site_56	Xanthochorus xuster	Quaternary	-23	-70.4
Site_55	Acanthina monodon	Quaternary	-22.9833	-70.3167
Site_55	Austrofusus fontainei	Quaternary	-22.9833	-70.3167
Site_55	Cancellaria buccinoides	Quaternary	-22.9833	-70.3167
Site_55	Chlorostoma euryomphalum	Quaternary	-22.9833	-70.3167
Site_55	Chlorostoma luctuosum	Quaternary	-22.9833	-70.3167
Site_55	Crepipatella dilatata	Quaternary	-22.9833	-70.3167
Site_55	Crucibulum lignarium	Quaternary	-22.9833	-70.3167
Site_55	Crucibulum quiriquinae	Quaternary	-22.9833	-70.3167
Site_55	Fissurella latimarginata	Quaternary	-22.9833	-70.3167
Site_55	Fissurella peruviana	Quaternary	-22.9833	-70.3167
Site_55	Incatella cingulata	Quaternary	-22.9833	-70.3167
Site_55	Nassarius dentifer	Quaternary	-22.9833	-70.3167
Site_55	Nassarius gayi	Quaternary	-22.9833	-70.3167
Site_55	Oliva peruviana	Quaternary	-22.9833	-70.3167
Site_55	Polinices uber	Quaternary	-22.9833	-70.3167
Site_55	Priene scabrum	Quaternary	-22.9833	-70.3167
Site_55	Sinum cymba	Quaternary	-22.9833	-70.3167
Site_55	Trochita trochiformis	Quaternary	-22.9833	-70.3167
Site_55	Xanthochorus cassidiformis	Quaternary	-22.9833	-70.3167
Site_53	Austrofusus fontainei	Quaternary	-22.9667	-70.3167
Site_53	Cancellaria buccinoides	Quaternary	-22.9667	-70.3167
Site_53	Chlorostoma euryomphalum	Quaternary	-22.9667	-70.3167
Site_53	Concholepas concholepas	Quaternary	-22.9667	-70.3167
Site_53	Crassilabrum crassilabrum	Quaternary	-22.9667	-70.3167
Site_53	Crepipatella dilatata	Quaternary	-22.9667	-70.3167
Site_53	Crucibulum quiriquinae	Quaternary	-22.9667	-70.3167
Site_53	Fissurella latimarginata	Quaternary	-22.9667	-70.3167
Site_53	Incatella cingulata	Quaternary	-22.9667	-70.3167
Site_53	Nassarius gayi	Quaternary	-22.9667	-70.3167
Site_53	Oliva peruviana	Quaternary	-22.9667	-70.3167
Site_53	Polinices uber	Quaternary	-22.9667	-70.3167
Site_53	Priene scabrum	Quaternary	-22.9667	-70.3167
Site_53	Prisogaster niger	Quaternary	-22.9667	-70.3167
Site_53	Scurria ceciliana	Quaternary	-22.9667	-70.3167
Site_53	Sinum cymba	Quaternary	-22.9667	-70.3167
Site_53	Stramonita chocolata	Quaternary	-22.9667	-70.3167
Site_53	Trochita trochiformis	Quaternary	-22.9667	-70.3167
Site_53	Xanthochorus cassidiformis	Quaternary	-22.9667	-70.3167
Site_54	Chlorostoma atrum	Quaternary	-22.9667	-70.3167
Site_54	Concholepas concholepas	Quaternary	-22.9667	-70.3167
Site_54	Crassilabrum crassilabrum	Quaternary	-22.9667	-70.3167
Site_54	Crepipatella dilatata	Quaternary	-22.9667	-70.3167
Site_54	Crepipatella dorsata	Quaternary	-22.9667	-70.3167
Site_54	Crucibulum quiriquinae	Quaternary	-22.9667	-70.3167
Site_54	Fissurella maxima	Quaternary	-22.9667	-70.3167
Site_54	Incatella cingulata	Quaternary	-22.9667	-70.3167
Site_54	Nassarius gayi	Quaternary	-22.9667	-70.3167
Site_54	Oliva peruviana	Quaternary	-22.9667	-70.3167
Site_54	Priene scabrum	Quaternary	-22.9667	-70.3167
Site_54	Prisogaster niger	Quaternary	-22.9667	-70.3167
Site_54	Scurria ceciliana	Quaternary	-22.9667	-70.3167
Site_54	Stramonita chocolata	Quaternary	-22.9667	-70.3167
Site_54	Tegula tridentata	Quaternary	-22.9667	-70.3167
Site_54	Trochita trochiformis	Quaternary	-22.9667	-70.3167
Site_54	Xanthochorus cassidiformis	Quaternary	-22.9667	-70.3167
Site_52	Acanthina monodon	Quaternary	-22.9333	-70.3
Site_52	Austrofusus fontainei	Quaternary	-22.9333	-70.3
Site_52	Cancellaria buccinoides	Quaternary	-22.9333	-70.3
Site_52	Chlorostoma euryomphalum	Quaternary	-22.9333	-70.3
Site_52	Chlorostoma luctuosum	Quaternary	-22.9333	-70.3
Site_52	Concholepas concholepas	Quaternary	-22.9333	-70.3
Site_52	Crassilabrum crassilabrum	Quaternary	-22.9333	-70.3
Site_52	Crepipatella dilatata	Quaternary	-22.9333	-70.3
Site_52	Crepipatella dorsata	Quaternary	-22.9333	-70.3
Site_52	Crucibulum lignarium	Quaternary	-22.9333	-70.3
Site_52	Crucibulum quiriquinae	Quaternary	-22.9333	-70.3
Site_52	Fissurella crassa	Quaternary	-22.9333	-70.3
Site_52	Fissurella peruviana	Quaternary	-22.9333	-70.3
Site_52	Incatella cingulata	Quaternary	-22.9333	-70.3
Site_52	Nassarius dentifer	Quaternary	-22.9333	-70.3
Site_52	Nassarius gayi	Quaternary	-22.9333	-70.3
Site_52	Oliva peruviana	Quaternary	-22.9333	-70.3
Site_52	Polinices uber	Quaternary	-22.9333	-70.3
Site_52	Priene scabrum	Quaternary	-22.9333	-70.3
Site_52	Prisogaster niger	Quaternary	-22.9333	-70.3
Site_52	Scurria ceciliana	Quaternary	-22.9333	-70.3
Site_52	Stramonita chocolata	Quaternary	-22.9333	-70.3
Site_52	Trochita trochiformis	Quaternary	-22.9333	-70.3
Site_52	Xanthochorus buxeus	Quaternary	-22.9333	-70.3
Site_52	Xanthochorus cassidiformis	Quaternary	-22.9333	-70.3
Site_50	Acanthina monodon	Quaternary	-22.9167	-70.2833
Site_50	Austrofusus fontainei	Quaternary	-22.9167	-70.2833
Site_50	Cancellaria buccinoides	Quaternary	-22.9167	-70.2833
Site_50	Chlorostoma atrum	Quaternary	-22.9167	-70.2833
Site_50	Chlorostoma euryomphalum	Quaternary	-22.9167	-70.2833
Site_50	Chlorostoma luctuosum	Quaternary	-22.9167	-70.2833
Site_50	Concholepas concholepas	Quaternary	-22.9167	-70.2833
Site_50	Crassilabrum crassilabrum	Quaternary	-22.9167	-70.2833
Site_50	Crepipatella dilatata	Quaternary	-22.9167	-70.2833
Site_50	Crepipatella dorsata	Quaternary	-22.9167	-70.2833
Site_50	Crucibulum quiriquinae	Quaternary	-22.9167	-70.2833
Site_50	Fissurella crassa	Quaternary	-22.9167	-70.2833
Site_50	Fissurella latimarginata	Quaternary	-22.9167	-70.2833
Site_50	Fissurella maxima	Quaternary	-22.9167	-70.2833
Site_50	Fissurella peruviana	Quaternary	-22.9167	-70.2833
Site_50	Incatella cingulata	Quaternary	-22.9167	-70.2833
Site_50	Lottia orbignyi	Quaternary	-22.9167	-70.2833
Site_50	Nassarius gayi	Quaternary	-22.9167	-70.2833
Site_50	Oliva peruviana	Quaternary	-22.9167	-70.2833
Site_50	Polinices uber	Quaternary	-22.9167	-70.2833
Site_50	Priene scabrum	Quaternary	-22.9167	-70.2833
Site_50	Prisogaster niger	Quaternary	-22.9167	-70.2833
Site_50	Scurria ceciliana	Quaternary	-22.9167	-70.2833
Site_50	Sinum cymba	Quaternary	-22.9167	-70.2833
Site_50	Stramonita chocolata	Quaternary	-22.9167	-70.2833
Site_50	Tegula tridentata	Quaternary	-22.9167	-70.2833
Site_50	Trochita trochiformis	Quaternary	-22.9167	-70.2833
Site_50	Xanthochorus cassidiformis	Quaternary	-22.9167	-70.2833
Site_51	Austrofusus fontainei	Quaternary	-22.9167	-70.2833
Site_51	Crepipatella dilatata	Quaternary	-22.9167	-70.2833
Site_51	Crepipatella dorsata	Quaternary	-22.9167	-70.2833
Site_51	Crucibulum quiriquinae	Quaternary	-22.9167	-70.2833
Site_51	Fissurella latimarginata	Quaternary	-22.9167	-70.2833
Site_51	Incatella cingulata	Quaternary	-22.9167	-70.2833
Site_51	Nassarius gayi	Quaternary	-22.9167	-70.2833
Site_51	Oliva peruviana	Quaternary	-22.9167	-70.2833
Site_51	Priene scabrum	Quaternary	-22.9167	-70.2833
Site_51	Prisogaster niger	Quaternary	-22.9167	-70.2833
Site_51	Scurria ceciliana	Quaternary	-22.9167	-70.2833
Site_51	Trochita trochiformis	Quaternary	-22.9167	-70.2833
Site_51	Xanthochorus cassidiformis	Quaternary	-22.9167	-70.2833
Site_49	Acanthina monodon	Quaternary	-22.75	-70.2833
Site_49	Chlorostoma atrum	Quaternary	-22.75	-70.2833
Site_49	Concholepas concholepas	Quaternary	-22.75	-70.2833
Site_49	Crassilabrum crassilabrum	Quaternary	-22.75	-70.2833
Site_49	Crepipatella dilatata	Quaternary	-22.75	-70.2833
Site_49	Crepipatella dorsata	Quaternary	-22.75	-70.2833
Site_49	Fissurella maxima	Quaternary	-22.75	-70.2833
Site_49	Fissurella peruviana	Quaternary	-22.75	-70.2833
Site_49	Incatella cingulata	Quaternary	-22.75	-70.2833
Site_49	Nassarius gayi	Quaternary	-22.75	-70.2833
Site_49	Oliva peruviana	Quaternary	-22.75	-70.2833
Site_49	Polinices uber	Quaternary	-22.75	-70.2833
Site_49	Priene scabrum	Quaternary	-22.75	-70.2833
Site_49	Prisogaster niger	Quaternary	-22.75	-70.2833
Site_49	Scurria ceciliana	Quaternary	-22.75	-70.2833
Site_49	Trochita trochiformis	Quaternary	-22.75	-70.2833
Site_45	Chlorostoma atrum	Quaternary	-22.717	-70.283
Site_45	Concholepas concholepas	Quaternary	-22.717	-70.283
Site_45	Diodora saturnalis	Quaternary	-22.717	-70.283
Site_45	Incatella cingulata	Quaternary	-22.717	-70.283
Site_45	Xanthochorus cassidiformis	Quaternary	-22.717	-70.283
Site_46	Acanthina monodon	Quaternary	-22.717	-70.283
Site_46	Chlorostoma atrum	Quaternary	-22.717	-70.283
Site_46	Concholepas concholepas	Quaternary	-22.717	-70.283
Site_46	Crepipatella dilatata	Quaternary	-22.717	-70.283
Site_46	Fissurella crassa	Quaternary	-22.717	-70.283
Site_46	Fissurella latimarginata	Quaternary	-22.717	-70.283
Site_46	Fissurella limbata	Quaternary	-22.717	-70.283
Site_46	Fissurella nigra	Quaternary	-22.717	-70.283
Site_46	Incatella cingulata	Quaternary	-22.717	-70.283
Site_46	Lottia orbignyi	Quaternary	-22.717	-70.283
Site_46	Oliva peruviana	Quaternary	-22.717	-70.283
Site_46	Prisogaster niger	Quaternary	-22.717	-70.283
Site_46	Scurria viridula	Quaternary	-22.717	-70.283
Site_47	Acanthina monodon	Quaternary	-22.717	-70.283
Site_47	Chlorostoma atrum	Quaternary	-22.717	-70.283
Site_47	Crassilabrum crassilabrum	Quaternary	-22.717	-70.283
Site_47	Crepipatella dilatata	Quaternary	-22.717	-70.283
Site_47	Crepipatella dorsata	Quaternary	-22.717	-70.283
Site_47	Fissurella latimarginata	Quaternary	-22.717	-70.283
Site_47	Fissurella limbata	Quaternary	-22.717	-70.283
Site_47	Fissurella nigra	Quaternary	-22.717	-70.283
Site_47	Incatella cingulata	Quaternary	-22.717	-70.283
Site_47	Nassarius gayi	Quaternary	-22.717	-70.283
Site_47	Oliva peruviana	Quaternary	-22.717	-70.283
Site_47	Priene scabrum	Quaternary	-22.717	-70.283
Site_47	Prisogaster niger	Quaternary	-22.717	-70.283
Site_47	Scurria scurra	Quaternary	-22.717	-70.283
Site_47	Scurria viridula	Quaternary	-22.717	-70.283
Site_47	Tegula tridentata	Quaternary	-22.717	-70.283
Site_47	Trochita trochiformis	Quaternary	-22.717	-70.283
Site_47	Xanthochorus buxeus	Quaternary	-22.717	-70.283
Site_48	Acanthina monodon	Quaternary	-22.717	-70.283
Site_48	Chlorostoma atrum	Quaternary	-22.717	-70.283
Site_48	Crassilabrum crassilabrum	Quaternary	-22.717	-70.283
Site_48	Crepipatella dilatata	Quaternary	-22.717	-70.283
Site_48	Crepipatella dorsata	Quaternary	-22.717	-70.283
Site_48	Fissurella crassa	Quaternary	-22.717	-70.283
Site_48	Fissurella maxima	Quaternary	-22.717	-70.283
Site_48	Fissurella nigra	Quaternary	-22.717	-70.283
Site_48	Incatella cingulata	Quaternary	-22.717	-70.283
Site_48	Nassarius gayi	Quaternary	-22.717	-70.283
Site_48	Priene scabrum	Quaternary	-22.717	-70.283
Site_48	Prisogaster niger	Quaternary	-22.717	-70.283
Site_48	Scurria ceciliana	Quaternary	-22.717	-70.283
Site_48	Scurria scurra	Quaternary	-22.717	-70.283
Site_48	Tegula tridentata	Quaternary	-22.717	-70.283
Site_48	Trochita trochiformis	Quaternary	-22.717	-70.283
Site_48	Xanthochorus buxeus	Quaternary	-22.717	-70.283
Site_43	Austrofusus fontainei	Quaternary	-22.45	-70.3
Site_43	Cancellaria buccinoides	Quaternary	-22.45	-70.3
Site_43	Chlorostoma euryomphalum	Quaternary	-22.45	-70.3
Site_43	Chlorostoma luctuosum	Quaternary	-22.45	-70.3
Site_43	Concholepas concholepas	Quaternary	-22.45	-70.3
Site_43	Crassilabrum crassilabrum	Quaternary	-22.45	-70.3
Site_43	Crepidula excavata	Quaternary	-22.45	-70.3
Site_43	Crepipatella dilatata	Quaternary	-22.45	-70.3
Site_43	Crepipatella dorsata	Quaternary	-22.45	-70.3
Site_43	Crucibulum lignarium	Quaternary	-22.45	-70.3
Site_43	Crucibulum quiriquinae	Quaternary	-22.45	-70.3
Site_43	Crucibulum scutellatum	Quaternary	-22.45	-70.3
Site_43	Fissurella crassa	Quaternary	-22.45	-70.3
Site_43	Fissurella peruviana	Quaternary	-22.45	-70.3
Site_43	Incatella cingulata	Quaternary	-22.45	-70.3
Site_43	Nassarius dentifer	Quaternary	-22.45	-70.3
Site_43	Nassarius gayi	Quaternary	-22.45	-70.3
Site_43	Oliva peruviana	Quaternary	-22.45	-70.3
Site_43	Polinices uber	Quaternary	-22.45	-70.3
Site_43	Priene scabrum	Quaternary	-22.45	-70.3
Site_43	Prisogaster niger	Quaternary	-22.45	-70.3
Site_43	Sinum cymba	Quaternary	-22.45	-70.3
Site_43	Stramonita chocolata	Quaternary	-22.45	-70.3
Site_43	Trochita trochiformis	Quaternary	-22.45	-70.3
Site_43	Xanthochorus buxeus	Quaternary	-22.45	-70.3
Site_43	Xanthochorus cassidiformis	Quaternary	-22.45	-70.3
Site_44	Acanthina monodon	Quaternary	-22.45	-70.3
Site_44	Austrofusus fontainei	Quaternary	-22.45	-70.3
Site_44	Chlorostoma atrum	Quaternary	-22.45	-70.3
Site_44	Chlorostoma euryomphalum	Quaternary	-22.45	-70.3
Site_44	Chlorostoma luctuosum	Quaternary	-22.45	-70.3
Site_44	Concholepas concholepas	Quaternary	-22.45	-70.3
Site_44	Crassilabrum crassilabrum	Quaternary	-22.45	-70.3
Site_44	Crepipatella dilatata	Quaternary	-22.45	-70.3
Site_44	Crepipatella dorsata	Quaternary	-22.45	-70.3
Site_44	Crucibulum lignarium	Quaternary	-22.45	-70.3
Site_44	Crucibulum quiriquinae	Quaternary	-22.45	-70.3
Site_44	Fissurella latimarginata	Quaternary	-22.45	-70.3
Site_44	Fissurella maxima	Quaternary	-22.45	-70.3
Site_44	Fissurella peruviana	Quaternary	-22.45	-70.3
Site_44	Incatella cingulata	Quaternary	-22.45	-70.3
Site_44	Nassarius gayi	Quaternary	-22.45	-70.3
Site_44	Oliva peruviana	Quaternary	-22.45	-70.3
Site_44	Polinices uber	Quaternary	-22.45	-70.3
Site_44	Priene scabrum	Quaternary	-22.45	-70.3
Site_44	Prisogaster niger	Quaternary	-22.45	-70.3
Site_44	Scurria ceciliana	Quaternary	-22.45	-70.3
Site_44	Sinum cymba	Quaternary	-22.45	-70.3
Site_44	Tegula tridentata	Quaternary	-22.45	-70.3
Site_44	Trochita trochiformis	Quaternary	-22.45	-70.3
Site_44	Xanthochorus buxeus	Quaternary	-22.45	-70.3
Site_44	Xanthochorus cassidiformis	Quaternary	-22.45	-70.3
Site_42	Chlorostoma atrum	Quaternary	-20.8833	-70.1333
Site_42	Concholepas concholepas	Quaternary	-20.8833	-70.1333
Site_42	Crepipatella dilatata	Quaternary	-20.8833	-70.1333
Site_42	Diloma nigerrima	Quaternary	-20.8833	-70.1333
Site_42	Echinolittorina peruviana	Quaternary	-20.8833	-70.1333
Site_42	Fissurella maxima	Quaternary	-20.8833	-70.1333
Site_42	Fissurella peruviana	Quaternary	-20.8833	-70.1333
Site_42	Nassarius gayi	Quaternary	-20.8833	-70.1333
Site_42	Oliva peruviana	Quaternary	-20.8833	-70.1333
Site_42	Priene scabrum	Quaternary	-20.8833	-70.1333
Site_42	Scurria scurra	Quaternary	-20.8833	-70.1333
Site_42	Tegula tridentata	Quaternary	-20.8833	-70.1333
Site_42	Trochita trochiformis	Quaternary	-20.8833	-70.1333
Site_42	Xanthochorus cassidiformis	Quaternary	-20.8833	-70.1333
Site_41	Cantallocostoma quadricostatum	Quaternary	-20.75	-70.2
Site_41	Chlorostoma luctuosum	Quaternary	-20.75	-70.2
Site_41	Concholepas concholepas	Quaternary	-20.75	-70.2
Site_41	Crassilabrum crassilabrum	Quaternary	-20.75	-70.2
Site_41	Crepipatella dilatata	Quaternary	-20.75	-70.2
Site_41	Echinolittorina peruviana	Quaternary	-20.75	-70.2
Site_41	Fissurella pulchra	Quaternary	-20.75	-70.2
Site_41	Incatella cingulata	Quaternary	-20.75	-70.2
Site_41	Lottia orbignyi	Quaternary	-20.75	-70.2
Site_41	Mitrella unifasciata	Quaternary	-20.75	-70.2
Site_41	Nassarius gayi	Quaternary	-20.75	-70.2
Site_41	Oliva peruviana	Quaternary	-20.75	-70.2
Site_41	Polinices uber	Quaternary	-20.75	-70.2
Site_41	Priene scabrum	Quaternary	-20.75	-70.2
Site_41	Prisogaster niger	Quaternary	-20.75	-70.2
Site_41	Scurria ceciliana	Quaternary	-20.75	-70.2
Site_41	Scurria scurra	Quaternary	-20.75	-70.2
Site_41	Tegula tridentata	Quaternary	-20.75	-70.2
Site_41	Trochita trochiformis	Quaternary	-20.75	-70.2
Site_40	Concholepas concholepas	Quaternary	-20.5833	-70.1833
Site_40	Crepipatella dilatata	Quaternary	-20.5833	-70.1833
Site_40	Incatella cingulata	Quaternary	-20.5833	-70.1833
Site_40	Oliva peruviana	Quaternary	-20.5833	-70.1833
Site_40	Scurria scurra	Quaternary	-20.5833	-70.1833
Site_40	Trochita trochiformis	Quaternary	-20.5833	-70.1833
Site_39	Concholepas concholepas	Quaternary	-20.4333	-70.15
Site_39	Crassilabrum crassilabrum	Quaternary	-20.4333	-70.15
Site_39	Crepipatella dilatata	Quaternary	-20.4333	-70.15
Site_39	Crucibulum quiriquinae	Quaternary	-20.4333	-70.15
Site_39	Diloma nigerrima	Quaternary	-20.4333	-70.15
Site_39	Fissurella maxima	Quaternary	-20.4333	-70.15
Site_39	Nassarius gayi	Quaternary	-20.4333	-70.15
Site_39	Rissoina inca	Quaternary	-20.4333	-70.15
Site_39	Scurria scurra	Quaternary	-20.4333	-70.15
Site_39	Tegula tridentata	Quaternary	-20.4333	-70.15
Site_39	Trochita trochiformis	Quaternary	-20.4333	-70.15
Site_38	Chlorostoma atrum	Quaternary	-20.3333	-70.15
Site_38	Concholepas concholepas	Quaternary	-20.3333	-70.15
Site_38	Crassilabrum crassilabrum	Quaternary	-20.3333	-70.15
Site_38	Crepipatella dilatata	Quaternary	-20.3333	-70.15
Site_38	Diloma nigerrima	Quaternary	-20.3333	-70.15
Site_38	Echinolittorina peruviana	Quaternary	-20.3333	-70.15
Site_38	Fissurella latimarginata	Quaternary	-20.3333	-70.15
Site_38	Fissurella maxima	Quaternary	-20.3333	-70.15
Site_38	Fissurella peruviana	Quaternary	-20.3333	-70.15
Site_38	Incatella cingulata	Quaternary	-20.3333	-70.15
Site_38	Nassarius gayi	Quaternary	-20.3333	-70.15
Site_38	Oliva peruviana	Quaternary	-20.3333	-70.15
Site_38	Prisogaster niger	Quaternary	-20.3333	-70.15
Site_38	Rissoina inca	Quaternary	-20.3333	-70.15
Site_38	Scurria araucana	Quaternary	-20.3333	-70.15
Site_38	Scurria scurra	Quaternary	-20.3333	-70.15
Site_38	Scurria variabilis	Quaternary	-20.3333	-70.15
Site_38	Stramonita chocolata	Quaternary	-20.3333	-70.15
Site_38	Tegula tridentata	Quaternary	-20.3333	-70.15
Site_38	Trochita trochiformis	Quaternary	-20.3333	-70.15
Site_37	Chlorostoma atrum	Quaternary	-20.3333	-70.15
Site_37	Concholepas concholepas	Quaternary	-20.3333	-70.15
Site_37	Crassilabrum crassilabrum	Quaternary	-20.3333	-70.15
Site_37	Crepipatella dilatata	Quaternary	-20.3333	-70.15
Site_37	Diloma nigerrima	Quaternary	-20.3333	-70.15
Site_37	Echinolittorina peruviana	Quaternary	-20.3333	-70.15
Site_37	Fissurella latimarginata	Quaternary	-20.3333	-70.15
Site_37	Fissurella maxima	Quaternary	-20.3333	-70.15
Site_37	Fissurella peruviana	Quaternary	-20.3333	-70.15
Site_37	Incatella cingulata	Quaternary	-20.3333	-70.15
Site_37	Mitrella unifasciata	Quaternary	-20.3333	-70.15
Site_37	Nassarius gayi	Quaternary	-20.3333	-70.15
Site_37	Prisogaster niger	Quaternary	-20.3333	-70.15
Site_37	Rissoina inca	Quaternary	-20.3333	-70.15
Site_37	Scurria araucana	Quaternary	-20.3333	-70.15
Site_37	Scurria ceciliana	Quaternary	-20.3333	-70.15
Site_37	Scurria scurra	Quaternary	-20.3333	-70.15
Site_37	Scurria variabilis	Quaternary	-20.3333	-70.15
Site_37	Stramonita chocolata	Quaternary	-20.3333	-70.15
Site_37	Stramonita haemastoma	Quaternary	-20.3333	-70.15
Site_37	Tegula tridentata	Quaternary	-20.3333	-70.15
Site_37	Trochita trochiformis	Quaternary	-20.3333	-70.15
Site_36	Agathotoma ordinaria	Quaternary	-20.3333	-70.15
Site_36	Austrofusus fontainei	Quaternary	-20.3333	-70.15
Site_36	Bursa ventricosa	Quaternary	-20.3333	-70.15
Site_36	Chlorostoma atrum	Quaternary	-20.3333	-70.15
Site_36	Concholepas concholepas	Quaternary	-20.3333	-70.15
Site_36	Crassilabrum crassilabrum	Quaternary	-20.3333	-70.15
Site_36	Crepipatella dilatata	Quaternary	-20.3333	-70.15
Site_36	Crucibulum quiriquinae	Quaternary	-20.3333	-70.15
Site_36	Diloma nigerrima	Quaternary	-20.3333	-70.15
Site_36	Echinolittorina peruviana	Quaternary	-20.3333	-70.15
Site_36	Fissurella latimarginata	Quaternary	-20.3333	-70.15
Site_36	Fissurella maxima	Quaternary	-20.3333	-70.15
Site_36	Fissurella peruviana	Quaternary	-20.3333	-70.15
Site_36	Incatella cingulata	Quaternary	-20.3333	-70.15
Site_36	Lottia orbignyi	Quaternary	-20.3333	-70.15
Site_36	Mitrella unifasciata	Quaternary	-20.3333	-70.15
Site_36	Nassarius gayi	Quaternary	-20.3333	-70.15
Site_36	Oliva peruviana	Quaternary	-20.3333	-70.15
Site_36	Priene scabrum	Quaternary	-20.3333	-70.15
Site_36	Prisogaster niger	Quaternary	-20.3333	-70.15
Site_36	Rissoina inca	Quaternary	-20.3333	-70.15
Site_36	Scurria scurra	Quaternary	-20.3333	-70.15
Site_36	Scurria viridula	Quaternary	-20.3333	-70.15
Site_36	Scurria zebrina	Quaternary	-20.3333	-70.15
Site_36	Stramonita chocolata	Quaternary	-20.3333	-70.15
Site_36	Tegula tridentata	Quaternary	-20.3333	-70.15
Site_36	Trochita trochiformis	Quaternary	-20.3333	-70.15
Site_35	Muregina marijkeae	Pliocene	-17.7797	-70.4889
Site_33	Acanthina monodon	Quaternary	-17.7	-71.3
Site_33	Cancellaria buccinoides	Quaternary	-17.7	-71.3
Site_33	Chlorostoma atrum	Quaternary	-17.7	-71.3
Site_33	Chlorostoma euryomphalum	Quaternary	-17.7	-71.3
Site_33	Concholepas concholepas	Quaternary	-17.7	-71.3
Site_33	Crepipatella dilatata	Quaternary	-17.7	-71.3
Site_33	Fissurella cumingii	Quaternary	-17.7	-71.3
Site_33	Fissurella latimarginata	Quaternary	-17.7	-71.3
Site_33	Incatella cingulata	Quaternary	-17.7	-71.3
Site_33	Murexsul dipsacus	Quaternary	-17.7	-71.3
Site_33	Nassarius dentifer	Quaternary	-17.7	-71.3
Site_33	Nassarius gayi	Quaternary	-17.7	-71.3
Site_33	Oliva peruviana	Quaternary	-17.7	-71.3
Site_33	Polinices uber	Quaternary	-17.7	-71.3
Site_33	Priene scabrum	Quaternary	-17.7	-71.3
Site_33	Prisogaster niger	Quaternary	-17.7	-71.3
Site_33	Scurria scurra	Quaternary	-17.7	-71.3
Site_33	Sinum cymba	Quaternary	-17.7	-71.3
Site_33	Stramonita chocolata	Quaternary	-17.7	-71.3
Site_33	Stramonita haemastoma	Quaternary	-17.7	-71.3
Site_33	Trochita trochiformis	Quaternary	-17.7	-71.3
Site_34	Cerithium stercusmuscarum	Quaternary	-17.7	-71.3
Site_34	Chlorostoma atrum	Quaternary	-17.7	-71.3
Site_34	Concholepas concholepas	Quaternary	-17.7	-71.3
Site_34	Crepipatella dilatata	Quaternary	-17.7	-71.3
Site_34	Nassarius dentifer	Quaternary	-17.7	-71.3
Site_34	Nassarius gayi	Quaternary	-17.7	-71.3
Site_34	Oliva peruviana	Quaternary	-17.7	-71.3
Site_34	Polinices uber	Quaternary	-17.7	-71.3
Site_34	Turbo fluctuosus	Quaternary	-17.7	-71.3
Site_32	Acanthina monodon	Quaternary	-17.6667	-71.25
Site_32	Cancellaria buccinoides	Quaternary	-17.6667	-71.25
Site_32	Cerithium stercusmuscarum	Quaternary	-17.6667	-71.25
Site_32	Crepipatella dilatata	Quaternary	-17.6667	-71.25
Site_32	Incatella cingulata	Quaternary	-17.6667	-71.25
Site_32	Nassarius dentifer	Quaternary	-17.6667	-71.25
Site_32	Nassarius gayi	Quaternary	-17.6667	-71.25
Site_32	Oliva peruviana	Quaternary	-17.6667	-71.25
Site_32	Polinices uber	Quaternary	-17.6667	-71.25
Site_32	Trochita trochiformis	Quaternary	-17.6667	-71.25
Site_31	Acanthina monodon	Quaternary	-17.5806	-71.1692
Site_31	Cancellaria buccinoides	Quaternary	-17.5806	-71.1692
Site_31	Cerithium stercusmuscarum	Quaternary	-17.5806	-71.1692
Site_31	Chlorostoma atrum	Quaternary	-17.5806	-71.1692
Site_31	Chlorostoma euryomphalum	Quaternary	-17.5806	-71.1692
Site_31	Concholepas concholepas	Quaternary	-17.5806	-71.1692
Site_31	Crepipatella dilatata	Quaternary	-17.5806	-71.1692
Site_31	Fissurella cumingii	Quaternary	-17.5806	-71.1692
Site_31	Fissurella latimarginata	Quaternary	-17.5806	-71.1692
Site_31	Incatella cingulata	Quaternary	-17.5806	-71.1692
Site_31	Murexsul dipsacus	Quaternary	-17.5806	-71.1692
Site_31	Nassarius dentifer	Quaternary	-17.5806	-71.1692
Site_31	Nassarius gayi	Quaternary	-17.5806	-71.1692
Site_31	Oliva peruviana	Quaternary	-17.5806	-71.1692
Site_31	Polinices uber	Quaternary	-17.5806	-71.1692
Site_31	Priene scabrum	Quaternary	-17.5806	-71.1692
Site_31	Prisogaster niger	Quaternary	-17.5806	-71.1692
Site_31	Scurria scurra	Quaternary	-17.5806	-71.1692
Site_31	Sinum cymba	Quaternary	-17.5806	-71.1692
Site_31	Stramonita chocolata	Quaternary	-17.5806	-71.1692
Site_31	Stramonita haemastoma	Quaternary	-17.5806	-71.1692
Site_31	Trochita trochiformis	Quaternary	-17.5806	-71.1692
Site_31	Turbo fluctuosus	Quaternary	-17.5806	-71.1692
Site_30	Nacella intiforma	Pliocene	-16.4244	-73.1539
Site_30	Nacella lacrima	Pliocene	-16.4244	-73.1539
Site_30	Nacella oconaensis	Pliocene	-16.4244	-73.1539
Site_29	Incatella cingulata	Quaternary	-16.2	-73.1333
Site_28	Acanthina triangularis	Pliocene	-15.9	-74.1667
Site_28	Acanthina unicornis	Pliocene	-15.9	-74.1667
Site_28	Cancellaria buccinoides	Pliocene	-15.9	-74.1667
Site_28	Chlorostoma quipua	Pliocene	-15.9	-74.1667
Site_28	Chorus grandis	Pliocene	-15.9	-74.1667
Site_28	Concholepas camerata	Pliocene	-15.9	-74.1667
Site_28	Concholepas concholepas	Pliocene	-15.9	-74.1667
Site_28	Concholepas nodosa	Pliocene	-15.9	-74.1667
Site_28	Crassilabrum crassilabrum	Pliocene	-15.9	-74.1667
Site_28	Crepipatella dilatata	Pliocene	-15.9	-74.1667
Site_28	Fissurella aranea	Pliocene	-15.9	-74.1667
Site_28	Fissurella concolor	Pliocene	-15.9	-74.1667
Site_28	Fissurella crassa	Pliocene	-15.9	-74.1667
Site_28	Fissurella limbata	Pliocene	-15.9	-74.1667
Site_28	Fissurella maxima	Pliocene	-15.9	-74.1667
Site_28	Fissurella perisca	Pliocene	-15.9	-74.1667
Site_28	Herminespina mirabilis	Pliocene	-15.9	-74.1667
Site_28	Nacella chalaensis	Pliocene	-15.9	-74.1667
Site_28	Nacella intiforma	Pliocene	-15.9	-74.1667
Site_28	Nacella oblea	Pliocene	-15.9	-74.1667
Site_28	Oliva peruviana	Pliocene	-15.9	-74.1667
Site_28	Prisogaster niger	Pliocene	-15.9	-74.1667
Site_28	Prisogaster valenciai	Pliocene	-15.9	-74.1667
Site_28	Sinum cymba	Pliocene	-15.9	-74.1667
Site_28	Xanthochorus buxeus	Pliocene	-15.9	-74.1667
Site_28	Xanthochorus cassidiformis	Pliocene	-15.9	-74.1667
Site_27	Acanthina triangularis	Pliocene	-15.8831	-74.1681
Site_27	Agathistoma patagonicum	Pliocene	-15.8831	-74.1681
Site_27	Cantallocostoma quadricostatum	Pliocene	-15.8831	-74.1681
Site_27	Chorus giganteus	Pliocene	-15.8831	-74.1681
Site_27	Concholepas camerata	Pliocene	-15.8831	-74.1681
Site_27	Fissurella concolor	Pliocene	-15.8831	-74.1681
Site_27	Fissurella latimarginata	Pliocene	-15.8831	-74.1681
Site_27	Fissurella maxima	Pliocene	-15.8831	-74.1681
Site_27	Prisogaster valenciai	Pliocene	-15.8831	-74.1681
Site_27	Xanthochorus xuster	Pliocene	-15.8831	-74.1681
Site_26	Acanthina unicornis	Pliocene	-15.8667	-74.1833
Site_26	Concholepas camerata	Pliocene	-15.8667	-74.1833
Site_23	Prisogaster niger	Quaternary	-15.8658	-74.2469
Site_24	Chlorostoma atrum	Quaternary	-15.8658	-74.2469
Site_24	Prisogaster niger	Quaternary	-15.8658	-74.2469
Site_25	Prisogaster niger	Quaternary	-15.8658	-74.2469
Site_21	Chlorostoma quipua	Pliocene	-15.6636	-74.5306
Site_21	Eupleura urbinai	Pliocene	-15.6636	-74.5306
Site_21	Trophon macharei	Pliocene	-15.6636	-74.5306
Site_22	Xanthochorus ochuroma	Pliocene	-15.6636	-75.5306
Site_20	Acanthina obesa	Pliocene	-15.6592	-75.5817
Site_20	Concholepas kieneri	Pliocene	-15.6592	-75.5817
Site_20	Concholepas nodosa	Pliocene	-15.6592	-75.5817
Site_20	Fissurella geoglypha	Pliocene	-15.6592	-75.5817
Site_20	Herminespina saskiae	Pliocene	-15.6592	-75.5817
Site_20	Xanthochorus eripepomis	Pliocene	-15.6592	-75.5817
Site_20	Xanthochorus ochuroma	Pliocene	-15.6592	-75.5817
Site_18	Concholepas kieneri	Pliocene	-15.6111	-74.6333
Site_18	Concholepas nodosa	Pliocene	-15.6111	-74.6333
Site_18	Fissurella concolor	Pliocene	-15.6111	-74.6333
Site_18	Fissurella perisca	Pliocene	-15.6111	-74.6333
Site_18	Herminespina saskiae	Pliocene	-15.6111	-74.6333
Site_18	Muregina carlosmartini	Pliocene	-15.6111	-74.6333
Site_18	Xanthochorus ochuroma	Pliocene	-15.6111	-74.6333
Site_19	Concholepas camerata	Pliocene	-15.6111	-74.6333
Site_19	Concholepas concholepas	Pliocene	-15.6111	-74.6333
Site_19	Fissurella perisca	Pliocene	-15.6111	-74.6333
Site_19	Fissurella peruviana	Pliocene	-15.6111	-74.6333
Site_19	Xanthochorus xuster	Pliocene	-15.6111	-74.6333
Site_17	Acanthina obesa	Pliocene	-15.5811	-74.7444
Site_17	Acanthina triangularis	Pliocene	-15.5811	-74.7444
Site_17	Concholepas kieneri	Pliocene	-15.5811	-74.7444
Site_16	Acanthina obesa	Pliocene	-15.5786	-74.7214
Site_16	Concholepas kieneri	Pliocene	-15.5786	-74.7214
Site_16	Herminespina saskiae	Pliocene	-15.5786	-74.7214
Site_16	Muregina carlosmithi	Pliocene	-15.5786	-74.7214
Site_14	Concholepas kieneri	Pliocene	-15.5736	-74.7167
Site_15	Herminespina saskiae	Pliocene	-15.5736	-75
Site_15	Muregina carlosmithi	Pliocene	-15.5736	-75
Site_13	Acanthina obesa	Pliocene	-15.5714	-74.7239
Site_13	Concholepas kieneri	Pliocene	-15.5714	-74.7239
Site_13	Muregina carlosmithi	Pliocene	-15.5714	-74.7239
Site_13	Xanthochorus ochuroma	Pliocene	-15.5714	-74.7239
Site_12	Cancellaria buccinoides	Pliocene	-15.5436	-74.7347
Site_12	Xanthochorus buxeus	Pliocene	-15.5436	-74.7347
Site_11	Prisogaster mcleani	Pliocene	-15.5414	-75.7314
Site_11	Xanthochorus eripepomis	Pliocene	-15.5414	-75.7314
Site_10	Fissurella peruviana	Pliocene	-15.5347	-74.6275
Site_10	Incatella chilensis	Pliocene	-15.5347	-74.6275
Site_10	Scalina cheneyi	Pliocene	-15.5347	-74.6275
Site_9	Incatella cingulatiformis	Pliocene	-15.3858	-75.0531
Site_7	Crassilabrum crassilabrum	Quaternary	-15.3831	-75.0528
Site_7	Incatella cingulata	Quaternary	-15.3831	-75.0528
Site_8	Concholepas concholepas	Quaternary	-15.3831	-75.0531
Site_8	Incatella cingulata	Quaternary	-15.3831	-75.0531
Site_8	Stramonita chocolata	Quaternary	-15.3831	-75.0531
Site_8	Tegula tridentata	Quaternary	-15.3831	-75.0531
Site_6	Chlorostoma luctuosum	Quaternary	-15.3672	-75.0906
Site_5	Crassilabrum crassilabrum	Quaternary	-15.35	-75.1333
Site_5	Fissurella cumingii	Quaternary	-15.35	-75.1333
Site_5	Incatella cingulata	Quaternary	-15.35	-75.1333
Site_5	Xanthochorus buxeus	Quaternary	-15.35	-75.1333
Site_3	Acanthina monodon	Quaternary	-15.3333	-75.1667
Site_3	Bursa ventricosa	Quaternary	-15.3333	-75.1667
Site_3	Cerithium stercusmuscarum	Quaternary	-15.3333	-75.1667
Site_3	Chlorostoma atrum	Quaternary	-15.3333	-75.1667
Site_3	Chlorostoma euryomphalum	Quaternary	-15.3333	-75.1667
Site_3	Chlorostoma luctuosum	Quaternary	-15.3333	-75.1667
Site_3	Concholepas concholepas	Quaternary	-15.3333	-75.1667
Site_3	Crassilabrum crassilabrum	Quaternary	-15.3333	-75.1667
Site_3	Crepipatella dilatata	Quaternary	-15.3333	-75.1667
Site_3	Fissurella latimarginata	Quaternary	-15.3333	-75.1667
Site_3	Fissurella peruviana	Quaternary	-15.3333	-75.1667
Site_3	Incatella cingulata	Quaternary	-15.3333	-75.1667
Site_3	Murexsul dipsacus	Quaternary	-15.3333	-75.1667
Site_3	Nassarius dentifer	Quaternary	-15.3333	-75.1667
Site_3	Nassarius gayi	Quaternary	-15.3333	-75.1667
Site_3	Oliva peruviana	Quaternary	-15.3333	-75.1667
Site_3	Polinices uber	Quaternary	-15.3333	-75.1667
Site_3	Priene scabrum	Quaternary	-15.3333	-75.1667
Site_3	Prisogaster niger	Quaternary	-15.3333	-75.1667
Site_3	Sinum cymba	Quaternary	-15.3333	-75.1667
Site_3	Stramonita chocolata	Quaternary	-15.3333	-75.1667
Site_3	Trochita trochiformis	Quaternary	-15.3333	-75.1667
Site_3	Xanthochorus buxeus	Quaternary	-15.3333	-75.1667
Site_2	Acanthina rugosa	Pliocene	-14.9789	-75.3231
Site_2	Chorus frassinetti	Pliocene	-14.9789	-75.3231
Site_2	Herminespina philippi	Pliocene	-14.9789	-75.3231
Site_1	Acanthina katzi	Pliocene	-14.9247	-75.2983
Site_1	Acanthina triangularis	Pliocene	-14.9247	-75.2983
Site_1	Concholepas nodosa	Pliocene	-14.9247	-75.2983
Site_1	Herminespina mirabilis	Pliocene	-14.9247	-75.2983
Site_1	Oliva peruviana	Pliocene	-14.9247	-75.2983
Site_1	Prisogaster mcleani	Pliocene	-14.9247	-75.2983
Site_1	Stramonita huaricanganensis	Pliocene	-14.9247	-75.2983
Site_129	Anachis varicosa	Quaternary	-8.75	-78.6667
Site_129	Cerithidae valida	Quaternary	-8.75	-78.6667
Site_129	Cerithium stercusmuscarum	Quaternary	-8.75	-78.6667
Site_129	Chlorostoma atrum	Quaternary	-8.75	-78.6667
Site_129	Crepipatella dilatata	Quaternary	-8.75	-78.6667
Site_129	Mitra orientalis	Quaternary	-8.75	-78.6667
Site_129	Nassarius gayi	Quaternary	-8.75	-78.6667
Site_129	Nassarius luteostoma	Quaternary	-8.75	-78.6667
Site_129	Prisogaster niger	Quaternary	-8.75	-78.6667
Site_129	Stramonita chocolata	Quaternary	-8.75	-78.6667
Site_129	Stramonita haemastoma	Quaternary	-8.75	-78.6667
Site_129	Xanthochorus buxeus	Quaternary	-8.75	-78.6667
