# Supplementary material for: Diversification dynamics, species sorting, and changes in the functional diversity of marine benthic gastropods during the Pliocene-Quaternary at temperate western South America
Source: PLoS One. 2017 Oct 26;12(10):e0187140. doi: 10.1371/journal.pone.0187140 (PMC5658142; doi:10.1371/journal.pone.0187140)
Supplement: S2 Table — (XLS) [file pone.0187140.s002.xls]

## Sheet: paleo_data_traits_feb2017.csv
Species	Family	Shell Size (mm)	Locomotion	Attached	Life habit	Diet	LarvalMode	Status
Acanthina katzi	Muricidae	30	actively mobile	not attached	epifaunal	carnivore	aplanktonic	Extinct
Acanthina monodon	Muricidae	45	actively mobile	not attached	epifaunal	carnivore	aplanktonic	Survivor
Acanthina obesa	Muricidae	50	actively mobile	not attached	epifaunal	carnivore	aplanktonic	Extinct
Acanthina rugosa	Muricidae	40	actively mobile	not attached	epifaunal	carnivore	aplanktonic	Extinct
Acanthina triangularis	Muricidae	70	actively mobile	not attached	epifaunal	carnivore	aplanktonic	Extinct
Acanthina unicornis	Muricidae	78	actively mobile	not attached	epifaunal	carnivore	aplanktonic	Survivor
Adelomelon ancilla	Volutidae	142	actively mobile	not attached	epifaunal	carnivore	aplanktonic	Originated
Adelomelon reconditus	Volutidae	56.7	actively mobile	not attached	epifaunal	carnivore	aplanktonic	Extinct
Agathistoma patagonicum	Trochidae	20.5	actively mobile	not attached	epifaunal	grazer	planktonic non-feeding	Survivor
Agathotoma ordinaria	Conidae	9	actively mobile	not attached	epifaunal	carnivore	planktonic non-feeding	Originated
Agladrillia fuegoensis	Turridae	20	actively mobile	not attached	epifaunal	carnivore	planktonic feeding	Extinct
Anachis varicosa	Columbellidae	15	actively mobile	not attached	epifaunal	carnivore	planktonic feeding	Originated
Argobuccinum ranelliforme	Ranellidae	85	actively mobile	not attached	epifaunal	carnivore	planktonic feeding	Extinct
Ataxocerithium pullum	Cerithiidae	21	actively mobile	not attached	epifaunal	grazer	planktonic feeding	Originated
Austrofusus fontainei	Buccinidae	63	actively mobile	not attached	epifaunal	carnivore	aplanktonic	Survivor
Austrofusus steinmanni	Buccinidae	53	actively mobile	not attached	epifaunal	carnivore	aplanktonic	Survivor
Bela paesleri	Turridae	13.4	actively mobile	not attached	epifaunal	carnivore	aplanktonic	Originated
Bostrycapulus calyptraeformis	Calyptraeidae	26.1	facultatively mobile	attached	epifaunal	suspension feeder	aplanktonic	Originated
Bulla punctulata	Bullidae	28	actively mobile	not attached	epifaunal	carnivore	planktonic feeding	Extinct
Bursa ventricosa	Bursidae	65	actively mobile	not attached	epifaunal	carnivore	planktonic feeding	Originated
Caecum chilense	Caecidae	2	actively mobile	not attached	epifaunal	grazer	planktonic feeding	Extinct
Calliostoma nudum	Trochidae	6	actively mobile	not attached	epifaunal	grazer	aplanktonic	Originated
Cancellaria buccinoides	Cancellariidae	40	actively mobile	not attached	epifaunal	grazer	planktonic feeding	Survivor
Cantallocostoma quadricostatum	Trochidae	28	actively mobile	not attached	epifaunal	grazer	planktonic non-feeding	Survivor
Cerithidae valida	Cerithiidae	40	actively mobile	not attached	epifaunal	grazer	aplanktonic	Originated
Cerithium stercusmuscarum	Cerithiidae	26	actively mobile	not attached	epifaunal	grazer	aplanktonic	Originated
Chlorostoma atrum	Trochidae	52	actively mobile	not attached	epifaunal	grazer	planktonic non-feeding	Survivor
Chlorostoma euryomphalum	Trochidae	41	actively mobile	not attached	epifaunal	grazer	planktonic non-feeding	Originated
Chlorostoma luctuosum	Trochidae	33	actively mobile	not attached	epifaunal	grazer	planktonic non-feeding	Survivor
Chlorostoma quipua	Trochidae	30	actively mobile	not attached	epifaunal	grazer	planktonic non-feeding	Extinct
Chorus blainvillei	Muricidae	85	slow-moving	not attached	epifaunal	carnivore	planktonic non-feeding	Extinct
Chorus doliaris	Muricidae	43	slow-moving	not attached	epifaunal	carnivore	planktonic non-feeding	Extinct
Chorus frassinetti	Muricidae	90	slow-moving	not attached	epifaunal	carnivore	planktonic non-feeding	Extinct
Chorus giganteus	Muricidae	130	slow-moving	not attached	epifaunal	carnivore	planktonic non-feeding	Survivor
Chorus grandis	Muricidae	90	slow-moving	not attached	epifaunal	carnivore	planktonic non-feeding	Survivor
Clio promaucana	Limacinidae	10	actively mobile	not attached	epifaunal	carnivore	planktonic feeding	Extinct
Colpospirella algida	Turritellidae	2	facultatively mobile	not attached	epifaunal	suspension feeder	planktonic feeding	Originated
Concholepas camerata	Muricidae	80	actively mobile	not attached	epifaunal	carnivore	planktonic feeding	Extinct
Concholepas concholepas	Muricidae	130	actively mobile	not attached	epifaunal	carnivore	planktonic feeding	Survivor
Concholepas kieneri	Muricidae	30	actively mobile	not attached	epifaunal	carnivore	planktonic feeding	Extinct
Concholepas nodosa	Muricidae	68	actively mobile	not attached	epifaunal	carnivore	planktonic feeding	Extinct
Crassilabrum crassilabrum	Muricidae	40.6	actively mobile	not attached	epifaunal	carnivore	planktonic feeding	Survivor
Crepidula coquimbensis	Calyptraeidae	20	facultatively mobile	attached	epifaunal	suspension feeder	aplanktonic	Originated
Crepidula excavata	Calyptraeidae	33	facultatively mobile	attached	epifaunal	suspension feeder	aplanktonic	Originated
Crepipatella dilatata	Calyptraeidae	40	facultatively mobile	attached	epifaunal	suspension feeder	aplanktonic	Survivor
Crepipatella dorsata	Calyptraeidae	15	facultatively mobile	attached	epifaunal	suspension feeder	aplanktonic	Originated
Crucibulum lignarium	Calyptraeidae	37	facultatively mobile	attached	epifaunal	suspension feeder	planktonic feeding	Originated
Crucibulum quiriquinae	Calyptraeidae	58	facultatively mobile	attached	epifaunal	suspension feeder	planktonic feeding	Survivor
Crucibulum scutellatum	Calyptraeidae	67	facultatively mobile	attached	epifaunal	suspension feeder	planktonic feeding	Originated
Cryptogemma senex	Turridae	12	actively mobile	not attached	epifaunal	carnivore	planktonic feeding	Extinct
Diloma nigerrima	Trochidae	23	actively mobile	not attached	epifaunal	grazer	planktonic non-feeding	Originated
Diodora inaequalis	Fissurellidae	22	actively mobile	not attached	epifaunal	grazer	aplanktonic	Originated
Diodora saturnalis	Fissurellidae	24	actively mobile	not attached	epifaunal	grazer	aplanktonic	Originated
Drillia janseni	Turridae	14.4	actively mobile	not attached	epifaunal	carnivore	planktonic non-feeding	Originated
Eatoniella kerguelensis	Eatoniellidae	3	actively mobile	not attached	epifaunal	carnivore	planktonic non-feeding	Originated
Echinolittorina peruviana	Littorinidae	23	actively mobile	not attached	epifaunal	grazer	planktonic feeding	Originated
Echinophoria monilifera	Cassidae	46	actively mobile	not attached	epifaunal	carnivore	planktonic feeding	Extinct
Epitonium magellanicus	Epitoniidae	18	slow-moving	not attached	epifaunal	carnivore	planktonic feeding	Survivor
Eumetula michaelseni	Cerithiopsidae	4	actively mobile	not attached	epifaunal	grazer	planktonic non-feeding	Originated
Eumetula pulla	Cerithiopsidae	19	actively mobile	not attached	epifaunal	grazer	planktonic non-feeding	Originated
Eupleura urbinai	Muricidae	25	actively mobile	not attached	epifaunal	carnivore	planktonic non-feeding	Extinct
Euspira guamblinensis	Naticidae	16.3	actively mobile	not attached	infaunal	carnivore	aplanktonic	Survivor
Euspira patagonica	Naticidae	24	actively mobile	not attached	infaunal	carnivore	aplanktonic	Extinct
Fissurella aranea	Fissurellidae	30	facultatively mobile	attached	epifaunal	grazer	planktonic non-feeding	Extinct
Fissurella bridgesi	Fissurellidae	66	facultatively mobile	attached	epifaunal	grazer	planktonic non-feeding	Originated
Fissurella concolor	Fissurellidae	60	facultatively mobile	attached	epifaunal	grazer	planktonic non-feeding	Extinct
Fissurella costata	Fissurellidae	80	facultatively mobile	attached	epifaunal	grazer	planktonic non-feeding	Originated
Fissurella crassa	Fissurellidae	91.5	facultatively mobile	attached	epifaunal	grazer	planktonic non-feeding	Survivor
Fissurella cumingii	Fissurellidae	105	facultatively mobile	attached	epifaunal	grazer	planktonic non-feeding	Originated
Fissurella geoglypha	Fissurellidae	60	facultatively mobile	attached	epifaunal	grazer	planktonic non-feeding	Extinct
Fissurella latimarginata	Fissurellidae	102	facultatively mobile	attached	epifaunal	grazer	planktonic non-feeding	Survivor
Fissurella limbata	Fissurellidae	84	facultatively mobile	attached	epifaunal	grazer	planktonic non-feeding	Survivor
Fissurella maxima	Fissurellidae	134	facultatively mobile	attached	epifaunal	grazer	planktonic non-feeding	Survivor
Fissurella nigra	Fissurellidae	112	facultatively mobile	attached	epifaunal	grazer	planktonic non-feeding	Originated
Fissurella perisca	Fissurellidae	40	facultatively mobile	attached	epifaunal	grazer	planktonic non-feeding	Extinct
Fissurella peruviana	Fissurellidae	32.5	facultatively mobile	attached	epifaunal	grazer	planktonic non-feeding	Survivor
Fissurella pulchra	Fissurellidae	55	facultatively mobile	attached	epifaunal	grazer	planktonic non-feeding	Originated
Fuegotrophon pallidus	Muricidae	30	actively mobile	not attached	epifaunal	carnivore	aplanktonic	Originated
Fusinus remondi	Fasciolariidae	61	actively mobile	not attached	epifaunal	carnivore	planktonic feeding	Extinct
Fusitriton magellanicus	Cymatiidae	46	actively mobile	not attached	epifaunal	carnivore	planktonic feeding	Originated
Herminespina mirabilis	Muricidae	29.7	actively mobile	not attached	epifaunal	carnivore	planktonic feeding	Extinct
Herminespina philippi	Muricidae	30.5	actively mobile	not attached	epifaunal	carnivore	planktonic feeding	Extinct
Herminespina saskiae	Muricidae	40	actively mobile	not attached	epifaunal	carnivore	planktonic feeding	Extinct
Hindsiclava ignorata	Turridae	20	actively mobile	not attached	epifaunal	carnivore	planktonic feeding	Survivor
Incatella chilensis	Turritellidae	60.7	facultatively mobile	attached	epifaunal	suspension feeder	planktonic feeding	Extinct
Incatella cingulata	Turritellidae	54.3	facultatively mobile	attached	epifaunal	suspension feeder	planktonic feeding	Originated
Incatella cingulatiformis	Turritellidae	70	facultatively mobile	attached	epifaunal	suspension feeder	planktonic feeding	Extinct
Laevilittorina caliginosa	Littorinidae	8	actively mobile	not attached	epifaunal	grazer	aplanktonic	Originated
Liotia cancellata	Turbinidae	4	actively mobile	not attached	epifaunal	grazer	planktonic non-feeding	Survivor
Lottia orbignyi	Acmeidae	27	actively mobile	not attached	epifaunal	grazer	planktonic non-feeding	Originated
Macron escalonia	Pseudolividae	34	actively mobile	not attached	epifaunal	carnivore	aplanktonic	Extinct
Margarella violacea	Trochidae	11	actively mobile	not attached	epifaunal	grazer	aplanktonic	Originated
Marinula pepita	Ellobiidae	8	actively mobile	not attached	epifaunal	grazer	planktonic feeding	Originated
Mathilda malvinarum	Mathildiidae	4	actively mobile	not attached	epifaunal	carnivore	planktonic feeding	Originated
Meteuthria martensi	Buccinulidae	10	actively mobile	not attached	epifaunal	carnivore	planktonic non-feeding	Originated
Mitra orientalis	Mitridae	53	actively mobile	not attached	epifaunal	carnivore	planktonic feeding	Survivor
Mitrella unifasciata	Columbellidae	7.5	actively mobile	not attached	epifaunal	carnivore	planktonic feeding	Originated
Muregina carlosmartini	Muricidae	45	actively mobile	not attached	epifaunal	carnivore	aplanktonic	Extinct
Muregina carlosmithi	Muricidae	28	actively mobile	not attached	epifaunal	carnivore	aplanktonic	Extinct
Muregina marijkeae	Muricidae	34.3	actively mobile	not attached	epifaunal	carnivore	aplanktonic	Survivor
Murexsul dipsacus	Muricidae	25	actively mobile	not attached	epifaunal	carnivore	planktonic feeding	Originated
Nacella chalaensis	Nacellidae	50	facultatively mobile	not attached	epifaunal	grazer	planktonic feeding	Extinct
Nacella clypeater	Acmeidae	44	facultatively mobile	not attached	epifaunal	grazer	planktonic feeding	Originated
Nacella deurata	Patellidae	55	facultatively mobile	not attached	epifaunal	grazer	planktonic feeding	Originated
Nacella intiforma	Nacellidae	60	facultatively mobile	not attached	epifaunal	grazer	planktonic feeding	Extinct
Nacella lacrima	Nacellidae	30	facultatively mobile	not attached	epifaunal	grazer	planktonic feeding	Extinct
Nacella magellanica	Patellidae	57	facultatively mobile	not attached	epifaunal	grazer	planktonic feeding	Originated
Nacella oblea	Nacellidae	40	facultatively mobile	not attached	epifaunal	grazer	planktonic feeding	Extinct
Nacella oconaensis	Nacellidae	50	facultatively mobile	not attached	epifaunal	grazer	planktonic feeding	Extinct
Nassarius dentifer	Nassaridae	25.4	slow-moving	not attached	epifaunal	carnivore	planktonic feeding	Originated
Nassarius gayi	Nassaridae	17	slow-moving	not attached	epifaunal	carnivore	planktonic feeding	Survivor
Nassarius luteostoma	Nassaridae	29	slow-moving	not attached	epifaunal	carnivore	planktonic feeding	Originated
Nassarius taeniolatus	Nassaridae	12.3	slow-moving	not attached	epifaunal	carnivore	planktonic feeding	Survivor
Natica limbata	Naticidae	38	actively mobile	not attached	infaunal	carnivore	planktonic feeding	Originated
Neverita obtectiformis	Naticidae	41	slow-moving	not attached	infaunal	carnivore	planktonic feeding	Extinct
Oliva peruviana	Olividae	38	actively mobile	not attached	infaunal	carnivore	planktonic feeding	Survivor
Omalogyra antarctica	Omalogyridae	1.1	actively mobile	not attached	epifaunal	carnivore	aplanktonic	Originated
Pareuthria plumbea	Buccinulidae	28	actively mobile	not attached	epifaunal	carnivore	aplanktonic	Originated
Penion crassus	Buccinidae	100	actively mobile	not attached	epifaunal	carnivore	planktonic feeding	Extinct
Penion diversum	Buccinidae	51	actively mobile	not attached	epifaunal	carnivore	planktonic feeding	Extinct
Phos chilensis	Buccinidae	25.4	actively mobile	not attached	epifaunal	carnivore	planktonic feeding	Extinct
Polinices panamensis	Naticidae	34	actively mobile	not attached	infaunal	carnivore	planktonic feeding	Extinct
Polinices uber	Naticidae	27	actively mobile	not attached	infaunal	carnivore	planktonic feeding	Originated
Priene scabrum	Cymatiidae	64.5	actively mobile	not attached	epifaunal	carnivore	planktonic feeding	Survivor
Prisogaster mcleani	Turbinidae	20	actively mobile	not attached	epifaunal	grazer	planktonic non-feeding	Extinct
Prisogaster niger	Turbinidae	30	actively mobile	not attached	epifaunal	grazer	planktonic non-feeding	Survivor
Prisogaster valenciai	Turbinidae	15	actively mobile	not attached	epifaunal	grazer	planktonic non-feeding	Extinct
Prunum curtum	Marginellidae	20	actively mobile	not attached	epifaunal	carnivore	aplanktonic	Originated
Ptychosyrinx subaequalis	Turridae	18	actively mobile	not attached	epifaunal	carnivore	planktonic feeding	Extinct
Rissoina inca	Rissoidae	8.3	actively mobile	not attached	epifaunal	grazer	aplanktonic	Survivor
Sassia kampyla	Ranellidae	20.5	actively mobile	not attached	epifaunal	carnivore	planktonic feeding	Survivor
Sassia leucostomoides	Ranellidae	26.3	actively mobile	not attached	epifaunal	carnivore	planktonic feeding	Extinct
Savatieira frigida	Buccinidae	7	actively mobile	not attached	epifaunal	carnivore	planktonic feeding	Originated
Scalina cheneyi	Epitoniidae	50	slow-moving	not attached	epifaunal	carnivore	planktonic feeding	Extinct
Scissurella timora	Scissurellidae	1	actively mobile	not attached	epifaunal	grazer	planktonic feeding	Originated
Scurria araucana	Acmeidae	22	facultatively mobile	attached	epifaunal	grazer	planktonic non-feeding	Originated
Scurria bohmita	Acmeidae	12	facultatively mobile	attached	epifaunal	grazer	planktonic non-feeding	Originated
Scurria ceciliana	Acmeidae	18	facultatively mobile	attached	epifaunal	grazer	planktonic non-feeding	Originated
Scurria plana	Lottiidae	7	facultatively mobile	attached	epifaunal	grazer	planktonic non-feeding	Originated
Scurria scurra	Acmeidae	37	facultatively mobile	attached	epifaunal	grazer	planktonic non-feeding	Originated
Scurria variabilis	Acmeidae	24	facultatively mobile	attached	epifaunal	grazer	planktonic non-feeding	Originated
Scurria viridula	Acmeidae	45	facultatively mobile	attached	epifaunal	grazer	planktonic non-feeding	Originated
Scurria zebrina	Acmeidae	30	facultatively mobile	attached	epifaunal	grazer	planktonic non-feeding	Originated
Sinum cymba	Naticidae	52.5	slow-moving	not attached	infaunal	carnivore	planktonic feeding	Survivor
Siphonaria lessoni	Siphonariidae	20	facultatively mobile	attached	epifaunal	grazer	planktonic feeding	Originated
Stramonita chocolata	Muricidae	99	actively mobile	not attached	epifaunal	carnivore	planktonic feeding	Originated
Stramonita haemastoma	Muricidae	36	actively mobile	not attached	epifaunal	carnivore	planktonic feeding	Originated
Stramonita huaricanganensis	Muricidae	62	actively mobile	not attached	epifaunal	carnivore	planktonic feeding	Extinct
Stramonita zinsmeisteri	Muricidae	25	actively mobile	not attached	epifaunal	carnivore	planktonic feeding	Extinct
Tegula tridentata	Trochidae	17	actively mobile	not attached	epifaunal	grazer	planktonic non-feeding	Originated
Trigonostoma tuberculosum	Cancellariidae	49	actively mobile	not attached	epifaunal	carnivore	planktonic feeding	Originated
Trimusculus peruvianus	Trimusculidae	10	facultatively mobile	attached	epifaunal	grazer	planktonic feeding	Survivor
Trochita colchaguensis	Calyptraeidae	17	facultatively mobile	attached	epifaunal	suspension feeder	aplanktonic	Extinct
Trochita pileolus	Calyptraeidae	13	facultatively mobile	attached	epifaunal	suspension feeder	aplanktonic	Originated
Trochita pileus	Calyptraeidae	25	facultatively mobile	attached	epifaunal	suspension feeder	aplanktonic	Originated
Trochita trochiformis	Calyptraeidae	55	facultatively mobile	attached	epifaunal	suspension feeder	aplanktonic	Survivor
Trophon covacevichi	Muricidae	42.1	actively mobile	not attached	epifaunal	carnivore	aplanktonic	Extinct
Trophon geversianum	Muricidae	91	actively mobile	not attached	epifaunal	carnivore	aplanktonic	Originated
Trophon huilliche	Muricidae	19	actively mobile	not attached	epifaunal	carnivore	aplanktonic	Survivor
Trophon macharei	Muricidae	40	actively mobile	not attached	epifaunal	carnivore	aplanktonic	Extinct
Trophon parcus	Muricidae	17.8	actively mobile	not attached	epifaunal	carnivore	aplanktonic	Survivor
Trophon vetulus	Muricidae	26.4	actively mobile	not attached	epifaunal	carnivore	aplanktonic	Extinct
Turbo fluctuosus	Turbinidae	100	actively mobile	not attached	epifaunal	grazer	planktonic non-feeding	Originated
Xanthochorus buxeus	Muricidae	46.3	actively mobile	not attached	epifaunal	carnivore	planktonic feeding	Survivor
Xanthochorus cassidiformis	Muricidae	120	actively mobile	not attached	epifaunal	carnivore	planktonic feeding	Survivor
Xanthochorus eripepomis	Muricidae	60	actively mobile	not attached	epifaunal	carnivore	planktonic feeding	Extinct
Xanthochorus ochuroma	Muricidae	55	actively mobile	not attached	epifaunal	carnivore	planktonic feeding	Extinct
Xanthochorus xuster	Muricidae	50.7	actively mobile	not attached	epifaunal	carnivore	planktonic feeding	Survivor
Xymenopsis buccinea	Muricidae	30	actively mobile	not attached	epifaunal	carnivore	planktonic feeding	Originated
Xymenopsis dispar	Muricidae	22	actively mobile	not attached	epifaunal	carnivore	planktonic feeding	Originated
Xymenopsis hero	Muricidae	18	actively mobile	not attached	epifaunal	carnivore	planktonic feeding	Survivor
Xymenopsis muriciformis	Muricidae	48	actively mobile	not attached	epifaunal	carnivore	planktonic feeding	Originated
